# Supplementary material for: A causal association between esophageal cancer and the oral microbiome: a Mendelian randomization study based on an Asian population
Source: Front Cell Infect Microbiol. 2024 Sep 13;14:1420625. doi: 10.3389/fcimb.2024.1420625 (PMC11427439; doi:10.3389/fcimb.2024.1420625)
Supplement: Supplementary file 2 [file Table2.xlsx]

## Sheet: sheet1
Table S1	heterogeneity analysis（positive
Table S2	pleiotropy analysis（positive）

## Sheet: heterogeneity analysis 
id.exposure	outcome local data	outcome	exposure	method	Q	Q_df	Q_pval
cngb-om3117-saliva1	ebi-eas-GCST90018621	Esophageal cancer || id:ebi-eas-GCST90018621	NA || id:cngb-om3117-saliva1	MR Egger	78.3627	80	0.530889
cngb-om3117-saliva1	ebi-eas-GCST90018621	Esophageal cancer || id:ebi-eas-GCST90018621	NA || id:cngb-om3117-saliva1	Inverse variance weighted	78.3763	81	0.561927
cngb-om3117-saliva100	ebi-eas-GCST90018621	Esophageal cancer || id:ebi-eas-GCST90018621	NA || id:cngb-om3117-saliva100	MR Egger	71.5403	89	0.912249
cngb-om3117-saliva100	ebi-eas-GCST90018621	Esophageal cancer || id:ebi-eas-GCST90018621	NA || id:cngb-om3117-saliva100	Inverse variance weighted	71.6125	90	0.923099
cngb-om3117-saliva1000	ebi-eas-GCST90018621	Esophageal cancer || id:ebi-eas-GCST90018621	NA || id:cngb-om3117-saliva1000	MR Egger	75.051	62	0.123528
cngb-om3117-saliva1000	ebi-eas-GCST90018621	Esophageal cancer || id:ebi-eas-GCST90018621	NA || id:cngb-om3117-saliva1000	Inverse variance weighted	76.3337	63	0.120689
cngb-om3117-saliva1005	ebi-eas-GCST90018621	Esophageal cancer || id:ebi-eas-GCST90018621	NA || id:cngb-om3117-saliva1005	MR Egger	60.717	63	0.558151
cngb-om3117-saliva1005	ebi-eas-GCST90018621	Esophageal cancer || id:ebi-eas-GCST90018621	NA || id:cngb-om3117-saliva1005	Inverse variance weighted	62.0782	64	0.544777
cngb-om3117-saliva1012	ebi-eas-GCST90018621	Esophageal cancer || id:ebi-eas-GCST90018621	NA || id:cngb-om3117-saliva1012	MR Egger	87.7847	83	0.33871
cngb-om3117-saliva1012	ebi-eas-GCST90018621	Esophageal cancer || id:ebi-eas-GCST90018621	NA || id:cngb-om3117-saliva1012	Inverse variance weighted	91.2672	84	0.275461
cngb-om3117-saliva1016	ebi-eas-GCST90018621	Esophageal cancer || id:ebi-eas-GCST90018621	NA || id:cngb-om3117-saliva1016	MR Egger	135.274	90	0.00143914
cngb-om3117-saliva1016	ebi-eas-GCST90018621	Esophageal cancer || id:ebi-eas-GCST90018621	NA || id:cngb-om3117-saliva1016	Inverse variance weighted	135.619	91	0.0016919
cngb-om3117-saliva1017	ebi-eas-GCST90018621	Esophageal cancer || id:ebi-eas-GCST90018621	NA || id:cngb-om3117-saliva1017	MR Egger	66.8143	84	0.915673
cngb-om3117-saliva1017	ebi-eas-GCST90018621	Esophageal cancer || id:ebi-eas-GCST90018621	NA || id:cngb-om3117-saliva1017	Inverse variance weighted	68.3332	85	0.906729
cngb-om3117-saliva1019	ebi-eas-GCST90018621	Esophageal cancer || id:ebi-eas-GCST90018621	NA || id:cngb-om3117-saliva1019	MR Egger	68.8679	71	0.549587
cngb-om3117-saliva1019	ebi-eas-GCST90018621	Esophageal cancer || id:ebi-eas-GCST90018621	NA || id:cngb-om3117-saliva1019	Inverse variance weighted	69.4805	72	0.56226
cngb-om3117-saliva102	ebi-eas-GCST90018621	Esophageal cancer || id:ebi-eas-GCST90018621	NA || id:cngb-om3117-saliva102	MR Egger	75.7639	89	0.840226
cngb-om3117-saliva102	ebi-eas-GCST90018621	Esophageal cancer || id:ebi-eas-GCST90018621	NA || id:cngb-om3117-saliva102	Inverse variance weighted	78.0276	90	0.811932
cngb-om3117-saliva1021	ebi-eas-GCST90018621	Esophageal cancer || id:ebi-eas-GCST90018621	NA || id:cngb-om3117-saliva1021	MR Egger	73.2275	76	0.568831
cngb-om3117-saliva1021	ebi-eas-GCST90018621	Esophageal cancer || id:ebi-eas-GCST90018621	NA || id:cngb-om3117-saliva1021	Inverse variance weighted	73.9952	77	0.575903
cngb-om3117-saliva1023	ebi-eas-GCST90018621	Esophageal cancer || id:ebi-eas-GCST90018621	NA || id:cngb-om3117-saliva1023	MR Egger	60.3364	65	0.640715
cngb-om3117-saliva1023	ebi-eas-GCST90018621	Esophageal cancer || id:ebi-eas-GCST90018621	NA || id:cngb-om3117-saliva1023	Inverse variance weighted	60.3366	66	0.673391
cngb-om3117-saliva1024	ebi-eas-GCST90018621	Esophageal cancer || id:ebi-eas-GCST90018621	NA || id:cngb-om3117-saliva1024	MR Egger	78.6675	74	0.33344
cngb-om3117-saliva1024	ebi-eas-GCST90018621	Esophageal cancer || id:ebi-eas-GCST90018621	NA || id:cngb-om3117-saliva1024	Inverse variance weighted	84.1653	75	0.219524
cngb-om3117-saliva1025	ebi-eas-GCST90018621	Esophageal cancer || id:ebi-eas-GCST90018621	NA || id:cngb-om3117-saliva1025	MR Egger	99.8127	86	0.146447
cngb-om3117-saliva1025	ebi-eas-GCST90018621	Esophageal cancer || id:ebi-eas-GCST90018621	NA || id:cngb-om3117-saliva1025	Inverse variance weighted	100.118	87	0.15904
cngb-om3117-saliva1026	ebi-eas-GCST90018621	Esophageal cancer || id:ebi-eas-GCST90018621	NA || id:cngb-om3117-saliva1026	MR Egger	44.8899	61	0.939361
cngb-om3117-saliva1026	ebi-eas-GCST90018621	Esophageal cancer || id:ebi-eas-GCST90018621	NA || id:cngb-om3117-saliva1026	Inverse variance weighted	44.9051	62	0.949814
cngb-om3117-saliva103	ebi-eas-GCST90018621	Esophageal cancer || id:ebi-eas-GCST90018621	NA || id:cngb-om3117-saliva103	MR Egger	83.4821	78	0.314852
cngb-om3117-saliva103	ebi-eas-GCST90018621	Esophageal cancer || id:ebi-eas-GCST90018621	NA || id:cngb-om3117-saliva103	Inverse variance weighted	83.74	79	0.336288
cngb-om3117-saliva1031	ebi-eas-GCST90018621	Esophageal cancer || id:ebi-eas-GCST90018621	NA || id:cngb-om3117-saliva1031	MR Egger	71.9653	64	0.231119
cngb-om3117-saliva1031	ebi-eas-GCST90018621	Esophageal cancer || id:ebi-eas-GCST90018621	NA || id:cngb-om3117-saliva1031	Inverse variance weighted	73.4729	65	0.220357
cngb-om3117-saliva1033	ebi-eas-GCST90018621	Esophageal cancer || id:ebi-eas-GCST90018621	NA || id:cngb-om3117-saliva1033	MR Egger	90.3264	80	0.201614
cngb-om3117-saliva1033	ebi-eas-GCST90018621	Esophageal cancer || id:ebi-eas-GCST90018621	NA || id:cngb-om3117-saliva1033	Inverse variance weighted	91.4397	81	0.200655
cngb-om3117-saliva1035	ebi-eas-GCST90018621	Esophageal cancer || id:ebi-eas-GCST90018621	NA || id:cngb-om3117-saliva1035	MR Egger	92.5732	90	0.405322
cngb-om3117-saliva1035	ebi-eas-GCST90018621	Esophageal cancer || id:ebi-eas-GCST90018621	NA || id:cngb-om3117-saliva1035	Inverse variance weighted	93.7626	91	0.400498
cngb-om3117-saliva1038	ebi-eas-GCST90018621	Esophageal cancer || id:ebi-eas-GCST90018621	NA || id:cngb-om3117-saliva1038	MR Egger	91.8707	86	0.312628
cngb-om3117-saliva1038	ebi-eas-GCST90018621	Esophageal cancer || id:ebi-eas-GCST90018621	NA || id:cngb-om3117-saliva1038	Inverse variance weighted	92.0178	87	0.335911
cngb-om3117-saliva1039	ebi-eas-GCST90018621	Esophageal cancer || id:ebi-eas-GCST90018621	NA || id:cngb-om3117-saliva1039	MR Egger	79.0549	79	0.4771
cngb-om3117-saliva1039	ebi-eas-GCST90018621	Esophageal cancer || id:ebi-eas-GCST90018621	NA || id:cngb-om3117-saliva1039	Inverse variance weighted	79.4684	80	0.495753
cngb-om3117-saliva104	ebi-eas-GCST90018621	Esophageal cancer || id:ebi-eas-GCST90018621	NA || id:cngb-om3117-saliva104	MR Egger	61.2597	69	0.73498
cngb-om3117-saliva104	ebi-eas-GCST90018621	Esophageal cancer || id:ebi-eas-GCST90018621	NA || id:cngb-om3117-saliva104	Inverse variance weighted	61.2625	70	0.762585
cngb-om3117-saliva1040	ebi-eas-GCST90018621	Esophageal cancer || id:ebi-eas-GCST90018621	NA || id:cngb-om3117-saliva1040	MR Egger	65.2819	77	0.827023
cngb-om3117-saliva1040	ebi-eas-GCST90018621	Esophageal cancer || id:ebi-eas-GCST90018621	NA || id:cngb-om3117-saliva1040	Inverse variance weighted	66.1114	78	0.829173
cngb-om3117-saliva1043	ebi-eas-GCST90018621	Esophageal cancer || id:ebi-eas-GCST90018621	NA || id:cngb-om3117-saliva1043	MR Egger	65.9663	72	0.677815
cngb-om3117-saliva1043	ebi-eas-GCST90018621	Esophageal cancer || id:ebi-eas-GCST90018621	NA || id:cngb-om3117-saliva1043	Inverse variance weighted	67.308	73	0.665794
cngb-om3117-saliva1048	ebi-eas-GCST90018621	Esophageal cancer || id:ebi-eas-GCST90018621	NA || id:cngb-om3117-saliva1048	MR Egger	77.8138	69	0.218658
cngb-om3117-saliva1048	ebi-eas-GCST90018621	Esophageal cancer || id:ebi-eas-GCST90018621	NA || id:cngb-om3117-saliva1048	Inverse variance weighted	77.8439	70	0.243356
cngb-om3117-saliva105	ebi-eas-GCST90018621	Esophageal cancer || id:ebi-eas-GCST90018621	NA || id:cngb-om3117-saliva105	MR Egger	71.9069	68	0.349844
cngb-om3117-saliva105	ebi-eas-GCST90018621	Esophageal cancer || id:ebi-eas-GCST90018621	NA || id:cngb-om3117-saliva105	Inverse variance weighted	78.5522	69	0.201988
cngb-om3117-saliva1050	ebi-eas-GCST90018621	Esophageal cancer || id:ebi-eas-GCST90018621	NA || id:cngb-om3117-saliva1050	MR Egger	68.4527	73	0.628902
cngb-om3117-saliva1050	ebi-eas-GCST90018621	Esophageal cancer || id:ebi-eas-GCST90018621	NA || id:cngb-om3117-saliva1050	Inverse variance weighted	68.8905	74	0.64614
cngb-om3117-saliva1052	ebi-eas-GCST90018621	Esophageal cancer || id:ebi-eas-GCST90018621	NA || id:cngb-om3117-saliva1052	MR Egger	106.011	91	0.134449
cngb-om3117-saliva1052	ebi-eas-GCST90018621	Esophageal cancer || id:ebi-eas-GCST90018621	NA || id:cngb-om3117-saliva1052	Inverse variance weighted	109.111	92	0.107629
cngb-om3117-saliva1053	ebi-eas-GCST90018621	Esophageal cancer || id:ebi-eas-GCST90018621	NA || id:cngb-om3117-saliva1053	MR Egger	78.8942	71	0.243567
cngb-om3117-saliva1053	ebi-eas-GCST90018621	Esophageal cancer || id:ebi-eas-GCST90018621	NA || id:cngb-om3117-saliva1053	Inverse variance weighted	78.9326	72	0.269174
cngb-om3117-saliva1055	ebi-eas-GCST90018621	Esophageal cancer || id:ebi-eas-GCST90018621	NA || id:cngb-om3117-saliva1055	MR Egger	65.5494	62	0.354762
cngb-om3117-saliva1055	ebi-eas-GCST90018621	Esophageal cancer || id:ebi-eas-GCST90018621	NA || id:cngb-om3117-saliva1055	Inverse variance weighted	66.5699	63	0.355178
cngb-om3117-saliva1057	ebi-eas-GCST90018621	Esophageal cancer || id:ebi-eas-GCST90018621	NA || id:cngb-om3117-saliva1057	MR Egger	39.0262	57	0.96697
cngb-om3117-saliva1057	ebi-eas-GCST90018621	Esophageal cancer || id:ebi-eas-GCST90018621	NA || id:cngb-om3117-saliva1057	Inverse variance weighted	39.3636	58	0.971083
cngb-om3117-saliva1059	ebi-eas-GCST90018621	Esophageal cancer || id:ebi-eas-GCST90018621	NA || id:cngb-om3117-saliva1059	MR Egger	76.6124	66	0.174715
cngb-om3117-saliva1059	ebi-eas-GCST90018621	Esophageal cancer || id:ebi-eas-GCST90018621	NA || id:cngb-om3117-saliva1059	Inverse variance weighted	76.8918	67	0.19141
cngb-om3117-saliva106	ebi-eas-GCST90018621	Esophageal cancer || id:ebi-eas-GCST90018621	NA || id:cngb-om3117-saliva106	MR Egger	66.9076	63	0.344465
cngb-om3117-saliva106	ebi-eas-GCST90018621	Esophageal cancer || id:ebi-eas-GCST90018621	NA || id:cngb-om3117-saliva106	Inverse variance weighted	67.5741	64	0.356095
cngb-om3117-saliva1060	ebi-eas-GCST90018621	Esophageal cancer || id:ebi-eas-GCST90018621	NA || id:cngb-om3117-saliva1060	MR Egger	88.1825	83	0.327918
cngb-om3117-saliva1060	ebi-eas-GCST90018621	Esophageal cancer || id:ebi-eas-GCST90018621	NA || id:cngb-om3117-saliva1060	Inverse variance weighted	89.8186	84	0.312025
cngb-om3117-saliva1062	ebi-eas-GCST90018621	Esophageal cancer || id:ebi-eas-GCST90018621	NA || id:cngb-om3117-saliva1062	MR Egger	67.0301	71	0.611534
cngb-om3117-saliva1062	ebi-eas-GCST90018621	Esophageal cancer || id:ebi-eas-GCST90018621	NA || id:cngb-om3117-saliva1062	Inverse variance weighted	67.0936	72	0.64156
cngb-om3117-saliva1063	ebi-eas-GCST90018621	Esophageal cancer || id:ebi-eas-GCST90018621	NA || id:cngb-om3117-saliva1063	MR Egger	63.2563	72	0.759361
cngb-om3117-saliva1063	ebi-eas-GCST90018621	Esophageal cancer || id:ebi-eas-GCST90018621	NA || id:cngb-om3117-saliva1063	Inverse variance weighted	64.6993	73	0.745097
cngb-om3117-saliva1070	ebi-eas-GCST90018621	Esophageal cancer || id:ebi-eas-GCST90018621	NA || id:cngb-om3117-saliva1070	MR Egger	57.7492	70	0.85212
cngb-om3117-saliva1070	ebi-eas-GCST90018621	Esophageal cancer || id:ebi-eas-GCST90018621	NA || id:cngb-om3117-saliva1070	Inverse variance weighted	62.4729	71	0.754858
cngb-om3117-saliva1071	ebi-eas-GCST90018621	Esophageal cancer || id:ebi-eas-GCST90018621	NA || id:cngb-om3117-saliva1071	MR Egger	87.8674	78	0.208442
cngb-om3117-saliva1071	ebi-eas-GCST90018621	Esophageal cancer || id:ebi-eas-GCST90018621	NA || id:cngb-om3117-saliva1071	Inverse variance weighted	87.9362	79	0.230153
cngb-om3117-saliva1072	ebi-eas-GCST90018621	Esophageal cancer || id:ebi-eas-GCST90018621	NA || id:cngb-om3117-saliva1072	MR Egger	99.3002	88	0.192808
cngb-om3117-saliva1072	ebi-eas-GCST90018621	Esophageal cancer || id:ebi-eas-GCST90018621	NA || id:cngb-om3117-saliva1072	Inverse variance weighted	99.6611	89	0.206464
cngb-om3117-saliva1074	ebi-eas-GCST90018621	Esophageal cancer || id:ebi-eas-GCST90018621	NA || id:cngb-om3117-saliva1074	MR Egger	100.549	86	0.135118
cngb-om3117-saliva1074	ebi-eas-GCST90018621	Esophageal cancer || id:ebi-eas-GCST90018621	NA || id:cngb-om3117-saliva1074	Inverse variance weighted	105.557	87	0.0857592
cngb-om3117-saliva108	ebi-eas-GCST90018621	Esophageal cancer || id:ebi-eas-GCST90018621	NA || id:cngb-om3117-saliva108	MR Egger	82.8418	79	0.361791
cngb-om3117-saliva108	ebi-eas-GCST90018621	Esophageal cancer || id:ebi-eas-GCST90018621	NA || id:cngb-om3117-saliva108	Inverse variance weighted	82.8474	80	0.391631
cngb-om3117-saliva1080	ebi-eas-GCST90018621	Esophageal cancer || id:ebi-eas-GCST90018621	NA || id:cngb-om3117-saliva1080	MR Egger	89.0165	69	0.052837
cngb-om3117-saliva1080	ebi-eas-GCST90018621	Esophageal cancer || id:ebi-eas-GCST90018621	NA || id:cngb-om3117-saliva1080	Inverse variance weighted	89.0565	70	0.0618796
cngb-om3117-saliva1082	ebi-eas-GCST90018621	Esophageal cancer || id:ebi-eas-GCST90018621	NA || id:cngb-om3117-saliva1082	MR Egger	102.359	90	0.175854
cngb-om3117-saliva1082	ebi-eas-GCST90018621	Esophageal cancer || id:ebi-eas-GCST90018621	NA || id:cngb-om3117-saliva1082	Inverse variance weighted	103.141	91	0.180967
cngb-om3117-saliva1083	ebi-eas-GCST90018621	Esophageal cancer || id:ebi-eas-GCST90018621	NA || id:cngb-om3117-saliva1083	MR Egger	53.8418	66	0.858191
cngb-om3117-saliva1083	ebi-eas-GCST90018621	Esophageal cancer || id:ebi-eas-GCST90018621	NA || id:cngb-om3117-saliva1083	Inverse variance weighted	60.5432	67	0.698007
cngb-om3117-saliva1087	ebi-eas-GCST90018621	Esophageal cancer || id:ebi-eas-GCST90018621	NA || id:cngb-om3117-saliva1087	MR Egger	63.4456	73	0.780029
cngb-om3117-saliva1087	ebi-eas-GCST90018621	Esophageal cancer || id:ebi-eas-GCST90018621	NA || id:cngb-om3117-saliva1087	Inverse variance weighted	64.5851	74	0.774563
cngb-om3117-saliva1090	ebi-eas-GCST90018621	Esophageal cancer || id:ebi-eas-GCST90018621	NA || id:cngb-om3117-saliva1090	MR Egger	72.817	73	0.484023
cngb-om3117-saliva1090	ebi-eas-GCST90018621	Esophageal cancer || id:ebi-eas-GCST90018621	NA || id:cngb-om3117-saliva1090	Inverse variance weighted	72.9828	74	0.511607
cngb-om3117-saliva1091	ebi-eas-GCST90018621	Esophageal cancer || id:ebi-eas-GCST90018621	NA || id:cngb-om3117-saliva1091	MR Egger	69.8951	70	0.481051
cngb-om3117-saliva1091	ebi-eas-GCST90018621	Esophageal cancer || id:ebi-eas-GCST90018621	NA || id:cngb-om3117-saliva1091	Inverse variance weighted	70.3351	71	0.499977
cngb-om3117-saliva1092	ebi-eas-GCST90018621	Esophageal cancer || id:ebi-eas-GCST90018621	NA || id:cngb-om3117-saliva1092	MR Egger	87.5851	66	0.0389922
cngb-om3117-saliva1092	ebi-eas-GCST90018621	Esophageal cancer || id:ebi-eas-GCST90018621	NA || id:cngb-om3117-saliva1092	Inverse variance weighted	88.0406	67	0.0434188
cngb-om3117-saliva1094	ebi-eas-GCST90018621	Esophageal cancer || id:ebi-eas-GCST90018621	NA || id:cngb-om3117-saliva1094	MR Egger	64.6434	77	0.841368
cngb-om3117-saliva1094	ebi-eas-GCST90018621	Esophageal cancer || id:ebi-eas-GCST90018621	NA || id:cngb-om3117-saliva1094	Inverse variance weighted	64.7221	78	0.859038
cngb-om3117-saliva1095	ebi-eas-GCST90018621	Esophageal cancer || id:ebi-eas-GCST90018621	NA || id:cngb-om3117-saliva1095	MR Egger	67.926	62	0.282457
cngb-om3117-saliva1095	ebi-eas-GCST90018621	Esophageal cancer || id:ebi-eas-GCST90018621	NA || id:cngb-om3117-saliva1095	Inverse variance weighted	68.6327	63	0.292331
cngb-om3117-saliva1098	ebi-eas-GCST90018621	Esophageal cancer || id:ebi-eas-GCST90018621	NA || id:cngb-om3117-saliva1098	MR Egger	81.6403	76	0.30839
cngb-om3117-saliva1098	ebi-eas-GCST90018621	Esophageal cancer || id:ebi-eas-GCST90018621	NA || id:cngb-om3117-saliva1098	Inverse variance weighted	81.8963	77	0.329982
cngb-om3117-saliva1099	ebi-eas-GCST90018621	Esophageal cancer || id:ebi-eas-GCST90018621	NA || id:cngb-om3117-saliva1099	MR Egger	75.1785	84	0.743465
cngb-om3117-saliva1099	ebi-eas-GCST90018621	Esophageal cancer || id:ebi-eas-GCST90018621	NA || id:cngb-om3117-saliva1099	Inverse variance weighted	75.861	85	0.750517
cngb-om3117-saliva11	ebi-eas-GCST90018621	Esophageal cancer || id:ebi-eas-GCST90018621	NA || id:cngb-om3117-saliva11	MR Egger	62.4634	64	0.531019
cngb-om3117-saliva11	ebi-eas-GCST90018621	Esophageal cancer || id:ebi-eas-GCST90018621	NA || id:cngb-om3117-saliva11	Inverse variance weighted	62.4646	65	0.566166
cngb-om3117-saliva1102	ebi-eas-GCST90018621	Esophageal cancer || id:ebi-eas-GCST90018621	NA || id:cngb-om3117-saliva1102	MR Egger	59.4588	71	0.833936
cngb-om3117-saliva1102	ebi-eas-GCST90018621	Esophageal cancer || id:ebi-eas-GCST90018621	NA || id:cngb-om3117-saliva1102	Inverse variance weighted	59.4741	72	0.854269
cngb-om3117-saliva1103	ebi-eas-GCST90018621	Esophageal cancer || id:ebi-eas-GCST90018621	NA || id:cngb-om3117-saliva1103	MR Egger	58.9042	75	0.914124
cngb-om3117-saliva1103	ebi-eas-GCST90018621	Esophageal cancer || id:ebi-eas-GCST90018621	NA || id:cngb-om3117-saliva1103	Inverse variance weighted	59.1148	76	0.923844
cngb-om3117-saliva1106	ebi-eas-GCST90018621	Esophageal cancer || id:ebi-eas-GCST90018621	NA || id:cngb-om3117-saliva1106	MR Egger	76.0403	73	0.380859
cngb-om3117-saliva1106	ebi-eas-GCST90018621	Esophageal cancer || id:ebi-eas-GCST90018621	NA || id:cngb-om3117-saliva1106	Inverse variance weighted	76.0767	74	0.41144
cngb-om3117-saliva1110	ebi-eas-GCST90018621	Esophageal cancer || id:ebi-eas-GCST90018621	NA || id:cngb-om3117-saliva1110	MR Egger	74.1196	73	0.441436
cngb-om3117-saliva1110	ebi-eas-GCST90018621	Esophageal cancer || id:ebi-eas-GCST90018621	NA || id:cngb-om3117-saliva1110	Inverse variance weighted	75.1591	74	0.440559
cngb-om3117-saliva1111	ebi-eas-GCST90018621	Esophageal cancer || id:ebi-eas-GCST90018621	NA || id:cngb-om3117-saliva1111	MR Egger	77.7607	77	0.454299
cngb-om3117-saliva1111	ebi-eas-GCST90018621	Esophageal cancer || id:ebi-eas-GCST90018621	NA || id:cngb-om3117-saliva1111	Inverse variance weighted	77.7948	78	0.485252
cngb-om3117-saliva1112	ebi-eas-GCST90018621	Esophageal cancer || id:ebi-eas-GCST90018621	NA || id:cngb-om3117-saliva1112	MR Egger	52.0769	59	0.726437
cngb-om3117-saliva1112	ebi-eas-GCST90018621	Esophageal cancer || id:ebi-eas-GCST90018621	NA || id:cngb-om3117-saliva1112	Inverse variance weighted	52.0802	60	0.75675
cngb-om3117-saliva1114	ebi-eas-GCST90018621	Esophageal cancer || id:ebi-eas-GCST90018621	NA || id:cngb-om3117-saliva1114	MR Egger	65.3696	65	0.463811
cngb-om3117-saliva1114	ebi-eas-GCST90018621	Esophageal cancer || id:ebi-eas-GCST90018621	NA || id:cngb-om3117-saliva1114	Inverse variance weighted	66.6397	66	0.454807
cngb-om3117-saliva1119	ebi-eas-GCST90018621	Esophageal cancer || id:ebi-eas-GCST90018621	NA || id:cngb-om3117-saliva1119	MR Egger	90.3978	84	0.297106
cngb-om3117-saliva1119	ebi-eas-GCST90018621	Esophageal cancer || id:ebi-eas-GCST90018621	NA || id:cngb-om3117-saliva1119	Inverse variance weighted	91.4812	85	0.296039
cngb-om3117-saliva112	ebi-eas-GCST90018621	Esophageal cancer || id:ebi-eas-GCST90018621	NA || id:cngb-om3117-saliva112	MR Egger	85.1946	83	0.412735
cngb-om3117-saliva112	ebi-eas-GCST90018621	Esophageal cancer || id:ebi-eas-GCST90018621	NA || id:cngb-om3117-saliva112	Inverse variance weighted	85.2223	84	0.442257
cngb-om3117-saliva1120	ebi-eas-GCST90018621	Esophageal cancer || id:ebi-eas-GCST90018621	NA || id:cngb-om3117-saliva1120	MR Egger	82.4229	72	0.188123
cngb-om3117-saliva1120	ebi-eas-GCST90018621	Esophageal cancer || id:ebi-eas-GCST90018621	NA || id:cngb-om3117-saliva1120	Inverse variance weighted	83.184	73	0.19458
cngb-om3117-saliva1122	ebi-eas-GCST90018621	Esophageal cancer || id:ebi-eas-GCST90018621	NA || id:cngb-om3117-saliva1122	MR Egger	58.2662	63	0.645411
cngb-om3117-saliva1122	ebi-eas-GCST90018621	Esophageal cancer || id:ebi-eas-GCST90018621	NA || id:cngb-om3117-saliva1122	Inverse variance weighted	60.5324	64	0.599855
cngb-om3117-saliva1128	ebi-eas-GCST90018621	Esophageal cancer || id:ebi-eas-GCST90018621	NA || id:cngb-om3117-saliva1128	MR Egger	79.3769	80	0.498652
cngb-om3117-saliva1128	ebi-eas-GCST90018621	Esophageal cancer || id:ebi-eas-GCST90018621	NA || id:cngb-om3117-saliva1128	Inverse variance weighted	79.4708	81	0.527273
cngb-om3117-saliva113	ebi-eas-GCST90018621	Esophageal cancer || id:ebi-eas-GCST90018621	NA || id:cngb-om3117-saliva113	MR Egger	99.7843	78	0.0488362
cngb-om3117-saliva113	ebi-eas-GCST90018621	Esophageal cancer || id:ebi-eas-GCST90018621	NA || id:cngb-om3117-saliva113	Inverse variance weighted	100.369	79	0.0527133
cngb-om3117-saliva1130	ebi-eas-GCST90018621	Esophageal cancer || id:ebi-eas-GCST90018621	NA || id:cngb-om3117-saliva1130	MR Egger	55.7569	68	0.855951
cngb-om3117-saliva1130	ebi-eas-GCST90018621	Esophageal cancer || id:ebi-eas-GCST90018621	NA || id:cngb-om3117-saliva1130	Inverse variance weighted	55.79	69	0.874472
cngb-om3117-saliva1132	ebi-eas-GCST90018621	Esophageal cancer || id:ebi-eas-GCST90018621	NA || id:cngb-om3117-saliva1132	MR Egger	63.2273	67	0.608085
cngb-om3117-saliva1132	ebi-eas-GCST90018621	Esophageal cancer || id:ebi-eas-GCST90018621	NA || id:cngb-om3117-saliva1132	Inverse variance weighted	63.2364	68	0.640906
cngb-om3117-saliva1133	ebi-eas-GCST90018621	Esophageal cancer || id:ebi-eas-GCST90018621	NA || id:cngb-om3117-saliva1133	MR Egger	92.9235	82	0.192332
cngb-om3117-saliva1133	ebi-eas-GCST90018621	Esophageal cancer || id:ebi-eas-GCST90018621	NA || id:cngb-om3117-saliva1133	Inverse variance weighted	93.7919	83	0.196255
cngb-om3117-saliva1134	ebi-eas-GCST90018621	Esophageal cancer || id:ebi-eas-GCST90018621	NA || id:cngb-om3117-saliva1134	MR Egger	95.5393	90	0.324856
cngb-om3117-saliva1134	ebi-eas-GCST90018621	Esophageal cancer || id:ebi-eas-GCST90018621	NA || id:cngb-om3117-saliva1134	Inverse variance weighted	96.5912	91	0.324394
cngb-om3117-saliva1137	ebi-eas-GCST90018621	Esophageal cancer || id:ebi-eas-GCST90018621	NA || id:cngb-om3117-saliva1137	MR Egger	91.1325	89	0.417428
cngb-om3117-saliva1137	ebi-eas-GCST90018621	Esophageal cancer || id:ebi-eas-GCST90018621	NA || id:cngb-om3117-saliva1137	Inverse variance weighted	97.9282	90	0.266385
cngb-om3117-saliva1139	ebi-eas-GCST90018621	Esophageal cancer || id:ebi-eas-GCST90018621	NA || id:cngb-om3117-saliva1139	MR Egger	53.4458	65	0.846397
cngb-om3117-saliva1139	ebi-eas-GCST90018621	Esophageal cancer || id:ebi-eas-GCST90018621	NA || id:cngb-om3117-saliva1139	Inverse variance weighted	55.4737	66	0.818888
cngb-om3117-saliva114	ebi-eas-GCST90018621	Esophageal cancer || id:ebi-eas-GCST90018621	NA || id:cngb-om3117-saliva114	MR Egger	85.6677	70	0.0981875
cngb-om3117-saliva114	ebi-eas-GCST90018621	Esophageal cancer || id:ebi-eas-GCST90018621	NA || id:cngb-om3117-saliva114	Inverse variance weighted	85.6799	71	0.112937
cngb-om3117-saliva1143	ebi-eas-GCST90018621	Esophageal cancer || id:ebi-eas-GCST90018621	NA || id:cngb-om3117-saliva1143	MR Egger	78.1301	70	0.236365
cngb-om3117-saliva1143	ebi-eas-GCST90018621	Esophageal cancer || id:ebi-eas-GCST90018621	NA || id:cngb-om3117-saliva1143	Inverse variance weighted	79.793	71	0.222169
cngb-om3117-saliva1145	ebi-eas-GCST90018621	Esophageal cancer || id:ebi-eas-GCST90018621	NA || id:cngb-om3117-saliva1145	MR Egger	78.8483	74	0.328274
cngb-om3117-saliva1145	ebi-eas-GCST90018621	Esophageal cancer || id:ebi-eas-GCST90018621	NA || id:cngb-om3117-saliva1145	Inverse variance weighted	78.8738	75	0.357463
cngb-om3117-saliva1146	ebi-eas-GCST90018621	Esophageal cancer || id:ebi-eas-GCST90018621	NA || id:cngb-om3117-saliva1146	MR Egger	66.8685	68	0.516066
cngb-om3117-saliva1146	ebi-eas-GCST90018621	Esophageal cancer || id:ebi-eas-GCST90018621	NA || id:cngb-om3117-saliva1146	Inverse variance weighted	68.9118	69	0.480347
cngb-om3117-saliva1152	ebi-eas-GCST90018621	Esophageal cancer || id:ebi-eas-GCST90018621	NA || id:cngb-om3117-saliva1152	MR Egger	92.2493	70	0.0386516
cngb-om3117-saliva1152	ebi-eas-GCST90018621	Esophageal cancer || id:ebi-eas-GCST90018621	NA || id:cngb-om3117-saliva1152	Inverse variance weighted	92.5208	71	0.0441038
cngb-om3117-saliva1154	ebi-eas-GCST90018621	Esophageal cancer || id:ebi-eas-GCST90018621	NA || id:cngb-om3117-saliva1154	MR Egger	59.6251	72	0.850977
cngb-om3117-saliva1154	ebi-eas-GCST90018621	Esophageal cancer || id:ebi-eas-GCST90018621	NA || id:cngb-om3117-saliva1154	Inverse variance weighted	60.9509	73	0.841834
cngb-om3117-saliva1155	ebi-eas-GCST90018621	Esophageal cancer || id:ebi-eas-GCST90018621	NA || id:cngb-om3117-saliva1155	MR Egger	106.274	70	0.00337503
cngb-om3117-saliva1155	ebi-eas-GCST90018621	Esophageal cancer || id:ebi-eas-GCST90018621	NA || id:cngb-om3117-saliva1155	Inverse variance weighted	107.013	71	0.00370702
cngb-om3117-saliva1159	ebi-eas-GCST90018621	Esophageal cancer || id:ebi-eas-GCST90018621	NA || id:cngb-om3117-saliva1159	MR Egger	101.432	87	0.13814
cngb-om3117-saliva1159	ebi-eas-GCST90018621	Esophageal cancer || id:ebi-eas-GCST90018621	NA || id:cngb-om3117-saliva1159	Inverse variance weighted	103.585	88	0.122741
cngb-om3117-saliva1165	ebi-eas-GCST90018621	Esophageal cancer || id:ebi-eas-GCST90018621	NA || id:cngb-om3117-saliva1165	MR Egger	47.6045	62	0.911148
cngb-om3117-saliva1165	ebi-eas-GCST90018621	Esophageal cancer || id:ebi-eas-GCST90018621	NA || id:cngb-om3117-saliva1165	Inverse variance weighted	48.9075	63	0.903705
cngb-om3117-saliva1170	ebi-eas-GCST90018621	Esophageal cancer || id:ebi-eas-GCST90018621	NA || id:cngb-om3117-saliva1170	MR Egger	61.2481	65	0.609039
cngb-om3117-saliva1170	ebi-eas-GCST90018621	Esophageal cancer || id:ebi-eas-GCST90018621	NA || id:cngb-om3117-saliva1170	Inverse variance weighted	61.3471	66	0.639267
cngb-om3117-saliva1173	ebi-eas-GCST90018621	Esophageal cancer || id:ebi-eas-GCST90018621	NA || id:cngb-om3117-saliva1173	MR Egger	66.344	91	0.975827
cngb-om3117-saliva1173	ebi-eas-GCST90018621	Esophageal cancer || id:ebi-eas-GCST90018621	NA || id:cngb-om3117-saliva1173	Inverse variance weighted	66.3585	92	0.979872
cngb-om3117-saliva1175	ebi-eas-GCST90018621	Esophageal cancer || id:ebi-eas-GCST90018621	NA || id:cngb-om3117-saliva1175	MR Egger	70.5542	87	0.90041
cngb-om3117-saliva1175	ebi-eas-GCST90018621	Esophageal cancer || id:ebi-eas-GCST90018621	NA || id:cngb-om3117-saliva1175	Inverse variance weighted	70.5971	88	0.912879
cngb-om3117-saliva1177	ebi-eas-GCST90018621	Esophageal cancer || id:ebi-eas-GCST90018621	NA || id:cngb-om3117-saliva1177	MR Egger	63.8899	72	0.741151
cngb-om3117-saliva1177	ebi-eas-GCST90018621	Esophageal cancer || id:ebi-eas-GCST90018621	NA || id:cngb-om3117-saliva1177	Inverse variance weighted	64.6045	73	0.747819
cngb-om3117-saliva1178	ebi-eas-GCST90018621	Esophageal cancer || id:ebi-eas-GCST90018621	NA || id:cngb-om3117-saliva1178	MR Egger	74.6252	72	0.392968
cngb-om3117-saliva1178	ebi-eas-GCST90018621	Esophageal cancer || id:ebi-eas-GCST90018621	NA || id:cngb-om3117-saliva1178	Inverse variance weighted	75.0943	73	0.410301
cngb-om3117-saliva1180	ebi-eas-GCST90018621	Esophageal cancer || id:ebi-eas-GCST90018621	NA || id:cngb-om3117-saliva1180	MR Egger	61.7869	70	0.747406
cngb-om3117-saliva1180	ebi-eas-GCST90018621	Esophageal cancer || id:ebi-eas-GCST90018621	NA || id:cngb-om3117-saliva1180	Inverse variance weighted	62.1337	71	0.764513
cngb-om3117-saliva1182	ebi-eas-GCST90018621	Esophageal cancer || id:ebi-eas-GCST90018621	NA || id:cngb-om3117-saliva1182	MR Egger	106.321	89	0.101739
cngb-om3117-saliva1182	ebi-eas-GCST90018621	Esophageal cancer || id:ebi-eas-GCST90018621	NA || id:cngb-om3117-saliva1182	Inverse variance weighted	110.738	90	0.0681641
cngb-om3117-saliva119	ebi-eas-GCST90018621	Esophageal cancer || id:ebi-eas-GCST90018621	NA || id:cngb-om3117-saliva119	MR Egger	78.073	79	0.508345
cngb-om3117-saliva119	ebi-eas-GCST90018621	Esophageal cancer || id:ebi-eas-GCST90018621	NA || id:cngb-om3117-saliva119	Inverse variance weighted	78.1745	80	0.536887
cngb-om3117-saliva1193	ebi-eas-GCST90018621	Esophageal cancer || id:ebi-eas-GCST90018621	NA || id:cngb-om3117-saliva1193	MR Egger	54.1457	68	0.889077
cngb-om3117-saliva1193	ebi-eas-GCST90018621	Esophageal cancer || id:ebi-eas-GCST90018621	NA || id:cngb-om3117-saliva1193	Inverse variance weighted	54.1534	69	0.904904
cngb-om3117-saliva1194	ebi-eas-GCST90018621	Esophageal cancer || id:ebi-eas-GCST90018621	NA || id:cngb-om3117-saliva1194	MR Egger	61.164	63	0.54205
cngb-om3117-saliva1194	ebi-eas-GCST90018621	Esophageal cancer || id:ebi-eas-GCST90018621	NA || id:cngb-om3117-saliva1194	Inverse variance weighted	61.3024	64	0.57248
cngb-om3117-saliva1198	ebi-eas-GCST90018621	Esophageal cancer || id:ebi-eas-GCST90018621	NA || id:cngb-om3117-saliva1198	MR Egger	66.6563	71	0.623981
cngb-om3117-saliva1198	ebi-eas-GCST90018621	Esophageal cancer || id:ebi-eas-GCST90018621	NA || id:cngb-om3117-saliva1198	Inverse variance weighted	67.1213	72	0.640655
cngb-om3117-saliva1199	ebi-eas-GCST90018621	Esophageal cancer || id:ebi-eas-GCST90018621	NA || id:cngb-om3117-saliva1199	MR Egger	70.1188	70	0.473526
cngb-om3117-saliva1199	ebi-eas-GCST90018621	Esophageal cancer || id:ebi-eas-GCST90018621	NA || id:cngb-om3117-saliva1199	Inverse variance weighted	70.1396	71	0.506565
cngb-om3117-saliva1203	ebi-eas-GCST90018621	Esophageal cancer || id:ebi-eas-GCST90018621	NA || id:cngb-om3117-saliva1203	MR Egger	75.1783	76	0.505079
cngb-om3117-saliva1203	ebi-eas-GCST90018621	Esophageal cancer || id:ebi-eas-GCST90018621	NA || id:cngb-om3117-saliva1203	Inverse variance weighted	75.8511	77	0.515645
cngb-om3117-saliva1204	ebi-eas-GCST90018621	Esophageal cancer || id:ebi-eas-GCST90018621	NA || id:cngb-om3117-saliva1204	MR Egger	71.3323	75	0.598629
cngb-om3117-saliva1204	ebi-eas-GCST90018621	Esophageal cancer || id:ebi-eas-GCST90018621	NA || id:cngb-om3117-saliva1204	Inverse variance weighted	71.3921	76	0.628241
cngb-om3117-saliva1205	ebi-eas-GCST90018621	Esophageal cancer || id:ebi-eas-GCST90018621	NA || id:cngb-om3117-saliva1205	MR Egger	109.861	88	0.0573312
cngb-om3117-saliva1205	ebi-eas-GCST90018621	Esophageal cancer || id:ebi-eas-GCST90018621	NA || id:cngb-om3117-saliva1205	Inverse variance weighted	111.887	89	0.0509033
cngb-om3117-saliva1207	ebi-eas-GCST90018621	Esophageal cancer || id:ebi-eas-GCST90018621	NA || id:cngb-om3117-saliva1207	MR Egger	103.149	83	0.0663549
cngb-om3117-saliva1207	ebi-eas-GCST90018621	Esophageal cancer || id:ebi-eas-GCST90018621	NA || id:cngb-om3117-saliva1207	Inverse variance weighted	103.215	84	0.0759256
cngb-om3117-saliva1208	ebi-eas-GCST90018621	Esophageal cancer || id:ebi-eas-GCST90018621	NA || id:cngb-om3117-saliva1208	MR Egger	102.309	80	0.0470895
cngb-om3117-saliva1208	ebi-eas-GCST90018621	Esophageal cancer || id:ebi-eas-GCST90018621	NA || id:cngb-om3117-saliva1208	Inverse variance weighted	102.31	81	0.055036
cngb-om3117-saliva121	ebi-eas-GCST90018621	Esophageal cancer || id:ebi-eas-GCST90018621	NA || id:cngb-om3117-saliva121	MR Egger	80.9057	79	0.419423
cngb-om3117-saliva121	ebi-eas-GCST90018621	Esophageal cancer || id:ebi-eas-GCST90018621	NA || id:cngb-om3117-saliva121	Inverse variance weighted	80.9617	80	0.448914
cngb-om3117-saliva1210	ebi-eas-GCST90018621	Esophageal cancer || id:ebi-eas-GCST90018621	NA || id:cngb-om3117-saliva1210	MR Egger	78.2099	75	0.37725
cngb-om3117-saliva1210	ebi-eas-GCST90018621	Esophageal cancer || id:ebi-eas-GCST90018621	NA || id:cngb-om3117-saliva1210	Inverse variance weighted	78.7222	76	0.392748
cngb-om3117-saliva1211	ebi-eas-GCST90018621	Esophageal cancer || id:ebi-eas-GCST90018621	NA || id:cngb-om3117-saliva1211	MR Egger	68.8202	69	0.483457
cngb-om3117-saliva1211	ebi-eas-GCST90018621	Esophageal cancer || id:ebi-eas-GCST90018621	NA || id:cngb-om3117-saliva1211	Inverse variance weighted	68.8671	70	0.515878
cngb-om3117-saliva1214	ebi-eas-GCST90018621	Esophageal cancer || id:ebi-eas-GCST90018621	NA || id:cngb-om3117-saliva1214	MR Egger	60.328	67	0.704909
cngb-om3117-saliva1214	ebi-eas-GCST90018621	Esophageal cancer || id:ebi-eas-GCST90018621	NA || id:cngb-om3117-saliva1214	Inverse variance weighted	63.8733	68	0.619353
cngb-om3117-saliva1217	ebi-eas-GCST90018621	Esophageal cancer || id:ebi-eas-GCST90018621	NA || id:cngb-om3117-saliva1217	MR Egger	75.8486	74	0.418618
cngb-om3117-saliva1217	ebi-eas-GCST90018621	Esophageal cancer || id:ebi-eas-GCST90018621	NA || id:cngb-om3117-saliva1217	Inverse variance weighted	75.9196	75	0.448602
cngb-om3117-saliva122	ebi-eas-GCST90018621	Esophageal cancer || id:ebi-eas-GCST90018621	NA || id:cngb-om3117-saliva122	MR Egger	71.2303	76	0.633402
cngb-om3117-saliva122	ebi-eas-GCST90018621	Esophageal cancer || id:ebi-eas-GCST90018621	NA || id:cngb-om3117-saliva122	Inverse variance weighted	71.3101	77	0.661377
cngb-om3117-saliva1220	ebi-eas-GCST90018621	Esophageal cancer || id:ebi-eas-GCST90018621	NA || id:cngb-om3117-saliva1220	MR Egger	52.4935	66	0.886447
cngb-om3117-saliva1220	ebi-eas-GCST90018621	Esophageal cancer || id:ebi-eas-GCST90018621	NA || id:cngb-om3117-saliva1220	Inverse variance weighted	52.9394	67	0.89492
cngb-om3117-saliva1229	ebi-eas-GCST90018621	Esophageal cancer || id:ebi-eas-GCST90018621	NA || id:cngb-om3117-saliva1229	MR Egger	60.3637	71	0.811866
cngb-om3117-saliva1229	ebi-eas-GCST90018621	Esophageal cancer || id:ebi-eas-GCST90018621	NA || id:cngb-om3117-saliva1229	Inverse variance weighted	60.3737	72	0.83402
cngb-om3117-saliva123	ebi-eas-GCST90018621	Esophageal cancer || id:ebi-eas-GCST90018621	NA || id:cngb-om3117-saliva123	MR Egger	93.1403	81	0.16809
cngb-om3117-saliva123	ebi-eas-GCST90018621	Esophageal cancer || id:ebi-eas-GCST90018621	NA || id:cngb-om3117-saliva123	Inverse variance weighted	93.6345	82	0.178715
cngb-om3117-saliva1231	ebi-eas-GCST90018621	Esophageal cancer || id:ebi-eas-GCST90018621	NA || id:cngb-om3117-saliva1231	MR Egger	64.7173	75	0.795663
cngb-om3117-saliva1231	ebi-eas-GCST90018621	Esophageal cancer || id:ebi-eas-GCST90018621	NA || id:cngb-om3117-saliva1231	Inverse variance weighted	65.3203	76	0.803927
cngb-om3117-saliva1233	ebi-eas-GCST90018621	Esophageal cancer || id:ebi-eas-GCST90018621	NA || id:cngb-om3117-saliva1233	MR Egger	63.7633	69	0.655579
cngb-om3117-saliva1233	ebi-eas-GCST90018621	Esophageal cancer || id:ebi-eas-GCST90018621	NA || id:cngb-om3117-saliva1233	Inverse variance weighted	63.7681	70	0.686649
cngb-om3117-saliva1234	ebi-eas-GCST90018621	Esophageal cancer || id:ebi-eas-GCST90018621	NA || id:cngb-om3117-saliva1234	MR Egger	93.9977	75	0.0681017
cngb-om3117-saliva1234	ebi-eas-GCST90018621	Esophageal cancer || id:ebi-eas-GCST90018621	NA || id:cngb-om3117-saliva1234	Inverse variance weighted	95.8447	76	0.0617024
cngb-om3117-saliva1235	ebi-eas-GCST90018621	Esophageal cancer || id:ebi-eas-GCST90018621	NA || id:cngb-om3117-saliva1235	MR Egger	68.353	78	0.774202
cngb-om3117-saliva1235	ebi-eas-GCST90018621	Esophageal cancer || id:ebi-eas-GCST90018621	NA || id:cngb-om3117-saliva1235	Inverse variance weighted	68.3754	79	0.797503
cngb-om3117-saliva124	ebi-eas-GCST90018621	Esophageal cancer || id:ebi-eas-GCST90018621	NA || id:cngb-om3117-saliva124	MR Egger	73.2974	70	0.370479
cngb-om3117-saliva124	ebi-eas-GCST90018621	Esophageal cancer || id:ebi-eas-GCST90018621	NA || id:cngb-om3117-saliva124	Inverse variance weighted	74.3265	71	0.370444
cngb-om3117-saliva1241	ebi-eas-GCST90018621	Esophageal cancer || id:ebi-eas-GCST90018621	NA || id:cngb-om3117-saliva1241	MR Egger	82.2844	88	0.651722
cngb-om3117-saliva1241	ebi-eas-GCST90018621	Esophageal cancer || id:ebi-eas-GCST90018621	NA || id:cngb-om3117-saliva1241	Inverse variance weighted	84.2825	89	0.62165
cngb-om3117-saliva1246	ebi-eas-GCST90018621	Esophageal cancer || id:ebi-eas-GCST90018621	NA || id:cngb-om3117-saliva1246	MR Egger	86.0634	82	0.3579
cngb-om3117-saliva1246	ebi-eas-GCST90018621	Esophageal cancer || id:ebi-eas-GCST90018621	NA || id:cngb-om3117-saliva1246	Inverse variance weighted	89.2382	83	0.300136
cngb-om3117-saliva125	ebi-eas-GCST90018621	Esophageal cancer || id:ebi-eas-GCST90018621	NA || id:cngb-om3117-saliva125	MR Egger	82.7542	84	0.517973
cngb-om3117-saliva125	ebi-eas-GCST90018621	Esophageal cancer || id:ebi-eas-GCST90018621	NA || id:cngb-om3117-saliva125	Inverse variance weighted	83.4914	85	0.525978
cngb-om3117-saliva1252	ebi-eas-GCST90018621	Esophageal cancer || id:ebi-eas-GCST90018621	NA || id:cngb-om3117-saliva1252	MR Egger	67.9881	67	0.44334
cngb-om3117-saliva1252	ebi-eas-GCST90018621	Esophageal cancer || id:ebi-eas-GCST90018621	NA || id:cngb-om3117-saliva1252	Inverse variance weighted	68.8335	68	0.448944
cngb-om3117-saliva1254	ebi-eas-GCST90018621	Esophageal cancer || id:ebi-eas-GCST90018621	NA || id:cngb-om3117-saliva1254	MR Egger	67.9589	73	0.644935
cngb-om3117-saliva1254	ebi-eas-GCST90018621	Esophageal cancer || id:ebi-eas-GCST90018621	NA || id:cngb-om3117-saliva1254	Inverse variance weighted	69.289	74	0.633317
cngb-om3117-saliva1255	ebi-eas-GCST90018621	Esophageal cancer || id:ebi-eas-GCST90018621	NA || id:cngb-om3117-saliva1255	MR Egger	91.1014	80	0.186143
cngb-om3117-saliva1255	ebi-eas-GCST90018621	Esophageal cancer || id:ebi-eas-GCST90018621	NA || id:cngb-om3117-saliva1255	Inverse variance weighted	91.2152	81	0.205252
cngb-om3117-saliva1257	ebi-eas-GCST90018621	Esophageal cancer || id:ebi-eas-GCST90018621	NA || id:cngb-om3117-saliva1257	MR Egger	96.546	92	0.35244
cngb-om3117-saliva1257	ebi-eas-GCST90018621	Esophageal cancer || id:ebi-eas-GCST90018621	NA || id:cngb-om3117-saliva1257	Inverse variance weighted	97.1258	93	0.364339
cngb-om3117-saliva1269	ebi-eas-GCST90018621	Esophageal cancer || id:ebi-eas-GCST90018621	NA || id:cngb-om3117-saliva1269	MR Egger	77.8046	89	0.79577
cngb-om3117-saliva1269	ebi-eas-GCST90018621	Esophageal cancer || id:ebi-eas-GCST90018621	NA || id:cngb-om3117-saliva1269	Inverse variance weighted	78.4975	90	0.801389
cngb-om3117-saliva1272	ebi-eas-GCST90018621	Esophageal cancer || id:ebi-eas-GCST90018621	NA || id:cngb-om3117-saliva1272	MR Egger	86.8489	80	0.281261
cngb-om3117-saliva1272	ebi-eas-GCST90018621	Esophageal cancer || id:ebi-eas-GCST90018621	NA || id:cngb-om3117-saliva1272	Inverse variance weighted	90.6392	81	0.217366
cngb-om3117-saliva1279	ebi-eas-GCST90018621	Esophageal cancer || id:ebi-eas-GCST90018621	NA || id:cngb-om3117-saliva1279	MR Egger	72.3131	78	0.660249
cngb-om3117-saliva1279	ebi-eas-GCST90018621	Esophageal cancer || id:ebi-eas-GCST90018621	NA || id:cngb-om3117-saliva1279	Inverse variance weighted	74.7179	79	0.615509
cngb-om3117-saliva1281	ebi-eas-GCST90018621	Esophageal cancer || id:ebi-eas-GCST90018621	NA || id:cngb-om3117-saliva1281	MR Egger	91.6623	78	0.13819
cngb-om3117-saliva1281	ebi-eas-GCST90018621	Esophageal cancer || id:ebi-eas-GCST90018621	NA || id:cngb-om3117-saliva1281	Inverse variance weighted	92.31	79	0.145252
cngb-om3117-saliva1284	ebi-eas-GCST90018621	Esophageal cancer || id:ebi-eas-GCST90018621	NA || id:cngb-om3117-saliva1284	MR Egger	62.2992	74	0.832015
cngb-om3117-saliva1284	ebi-eas-GCST90018621	Esophageal cancer || id:ebi-eas-GCST90018621	NA || id:cngb-om3117-saliva1284	Inverse variance weighted	67.6021	75	0.715727
cngb-om3117-saliva1286	ebi-eas-GCST90018621	Esophageal cancer || id:ebi-eas-GCST90018621	NA || id:cngb-om3117-saliva1286	MR Egger	59.5051	68	0.759085
cngb-om3117-saliva1286	ebi-eas-GCST90018621	Esophageal cancer || id:ebi-eas-GCST90018621	NA || id:cngb-om3117-saliva1286	Inverse variance weighted	61.8611	69	0.716588
cngb-om3117-saliva1289	ebi-eas-GCST90018621	Esophageal cancer || id:ebi-eas-GCST90018621	NA || id:cngb-om3117-saliva1289	MR Egger	72.8324	84	0.802612
cngb-om3117-saliva1289	ebi-eas-GCST90018621	Esophageal cancer || id:ebi-eas-GCST90018621	NA || id:cngb-om3117-saliva1289	Inverse variance weighted	72.837	85	0.823734
cngb-om3117-saliva129	ebi-eas-GCST90018621	Esophageal cancer || id:ebi-eas-GCST90018621	NA || id:cngb-om3117-saliva129	MR Egger	72.3348	76	0.597884
cngb-om3117-saliva129	ebi-eas-GCST90018621	Esophageal cancer || id:ebi-eas-GCST90018621	NA || id:cngb-om3117-saliva129	Inverse variance weighted	73.5124	77	0.591514
cngb-om3117-saliva1291	ebi-eas-GCST90018621	Esophageal cancer || id:ebi-eas-GCST90018621	NA || id:cngb-om3117-saliva1291	MR Egger	65.286	58	0.238418
cngb-om3117-saliva1291	ebi-eas-GCST90018621	Esophageal cancer || id:ebi-eas-GCST90018621	NA || id:cngb-om3117-saliva1291	Inverse variance weighted	66.7989	59	0.226832
cngb-om3117-saliva1292	ebi-eas-GCST90018621	Esophageal cancer || id:ebi-eas-GCST90018621	NA || id:cngb-om3117-saliva1292	MR Egger	91.9289	81	0.190879
cngb-om3117-saliva1292	ebi-eas-GCST90018621	Esophageal cancer || id:ebi-eas-GCST90018621	NA || id:cngb-om3117-saliva1292	Inverse variance weighted	93.0823	82	0.18923
cngb-om3117-saliva1296	ebi-eas-GCST90018621	Esophageal cancer || id:ebi-eas-GCST90018621	NA || id:cngb-om3117-saliva1296	MR Egger	58.5429	67	0.759763
cngb-om3117-saliva1296	ebi-eas-GCST90018621	Esophageal cancer || id:ebi-eas-GCST90018621	NA || id:cngb-om3117-saliva1296	Inverse variance weighted	59.2309	68	0.767028
cngb-om3117-saliva1299	ebi-eas-GCST90018621	Esophageal cancer || id:ebi-eas-GCST90018621	NA || id:cngb-om3117-saliva1299	MR Egger	87.9833	88	0.480453
cngb-om3117-saliva1299	ebi-eas-GCST90018621	Esophageal cancer || id:ebi-eas-GCST90018621	NA || id:cngb-om3117-saliva1299	Inverse variance weighted	88.049	89	0.508576
cngb-om3117-saliva13	ebi-eas-GCST90018621	Esophageal cancer || id:ebi-eas-GCST90018621	NA || id:cngb-om3117-saliva13	MR Egger	100.107	83	0.0972962
cngb-om3117-saliva13	ebi-eas-GCST90018621	Esophageal cancer || id:ebi-eas-GCST90018621	NA || id:cngb-om3117-saliva13	Inverse variance weighted	100.3	84	0.108415
cngb-om3117-saliva130	ebi-eas-GCST90018621	Esophageal cancer || id:ebi-eas-GCST90018621	NA || id:cngb-om3117-saliva130	MR Egger	78.9423	87	0.718987
cngb-om3117-saliva130	ebi-eas-GCST90018621	Esophageal cancer || id:ebi-eas-GCST90018621	NA || id:cngb-om3117-saliva130	Inverse variance weighted	79.5042	88	0.729583
cngb-om3117-saliva1300	ebi-eas-GCST90018621	Esophageal cancer || id:ebi-eas-GCST90018621	NA || id:cngb-om3117-saliva1300	MR Egger	77.1872	75	0.408575
cngb-om3117-saliva1300	ebi-eas-GCST90018621	Esophageal cancer || id:ebi-eas-GCST90018621	NA || id:cngb-om3117-saliva1300	Inverse variance weighted	77.2301	76	0.439091
cngb-om3117-saliva1301	ebi-eas-GCST90018621	Esophageal cancer || id:ebi-eas-GCST90018621	NA || id:cngb-om3117-saliva1301	MR Egger	70.7408	75	0.617852
cngb-om3117-saliva1301	ebi-eas-GCST90018621	Esophageal cancer || id:ebi-eas-GCST90018621	NA || id:cngb-om3117-saliva1301	Inverse variance weighted	70.939	76	0.642657
cngb-om3117-saliva1303	ebi-eas-GCST90018621	Esophageal cancer || id:ebi-eas-GCST90018621	NA || id:cngb-om3117-saliva1303	MR Egger	107.75	81	0.025129
cngb-om3117-saliva1303	ebi-eas-GCST90018621	Esophageal cancer || id:ebi-eas-GCST90018621	NA || id:cngb-om3117-saliva1303	Inverse variance weighted	111.439	82	0.0169747
cngb-om3117-saliva1304	ebi-eas-GCST90018621	Esophageal cancer || id:ebi-eas-GCST90018621	NA || id:cngb-om3117-saliva1304	MR Egger	59.8271	71	0.825135
cngb-om3117-saliva1304	ebi-eas-GCST90018621	Esophageal cancer || id:ebi-eas-GCST90018621	NA || id:cngb-om3117-saliva1304	Inverse variance weighted	60.1866	72	0.838356
cngb-om3117-saliva1307	ebi-eas-GCST90018621	Esophageal cancer || id:ebi-eas-GCST90018621	NA || id:cngb-om3117-saliva1307	MR Egger	63.6787	69	0.65837
cngb-om3117-saliva1307	ebi-eas-GCST90018621	Esophageal cancer || id:ebi-eas-GCST90018621	NA || id:cngb-om3117-saliva1307	Inverse variance weighted	65.3552	70	0.634912
cngb-om3117-saliva1309	ebi-eas-GCST90018621	Esophageal cancer || id:ebi-eas-GCST90018621	NA || id:cngb-om3117-saliva1309	MR Egger	62.4772	70	0.726814
cngb-om3117-saliva1309	ebi-eas-GCST90018621	Esophageal cancer || id:ebi-eas-GCST90018621	NA || id:cngb-om3117-saliva1309	Inverse variance weighted	62.8348	71	0.744364
cngb-om3117-saliva1310	ebi-eas-GCST90018621	Esophageal cancer || id:ebi-eas-GCST90018621	NA || id:cngb-om3117-saliva1310	MR Egger	75.3055	66	0.202665
cngb-om3117-saliva1310	ebi-eas-GCST90018621	Esophageal cancer || id:ebi-eas-GCST90018621	NA || id:cngb-om3117-saliva1310	Inverse variance weighted	75.5769	67	0.221088
cngb-om3117-saliva1313	ebi-eas-GCST90018621	Esophageal cancer || id:ebi-eas-GCST90018621	NA || id:cngb-om3117-saliva1313	MR Egger	76.6266	69	0.247297
cngb-om3117-saliva1313	ebi-eas-GCST90018621	Esophageal cancer || id:ebi-eas-GCST90018621	NA || id:cngb-om3117-saliva1313	Inverse variance weighted	77.4824	70	0.25237
cngb-om3117-saliva1314	ebi-eas-GCST90018621	Esophageal cancer || id:ebi-eas-GCST90018621	NA || id:cngb-om3117-saliva1314	MR Egger	73.3725	79	0.657411
cngb-om3117-saliva1314	ebi-eas-GCST90018621	Esophageal cancer || id:ebi-eas-GCST90018621	NA || id:cngb-om3117-saliva1314	Inverse variance weighted	73.6982	80	0.676823
cngb-om3117-saliva132	ebi-eas-GCST90018621	Esophageal cancer || id:ebi-eas-GCST90018621	NA || id:cngb-om3117-saliva132	MR Egger	70.8718	72	0.515493
cngb-om3117-saliva132	ebi-eas-GCST90018621	Esophageal cancer || id:ebi-eas-GCST90018621	NA || id:cngb-om3117-saliva132	Inverse variance weighted	73.0573	73	0.476099
cngb-om3117-saliva1321	ebi-eas-GCST90018621	Esophageal cancer || id:ebi-eas-GCST90018621	NA || id:cngb-om3117-saliva1321	MR Egger	121.414	84	0.00475334
cngb-om3117-saliva1321	ebi-eas-GCST90018621	Esophageal cancer || id:ebi-eas-GCST90018621	NA || id:cngb-om3117-saliva1321	Inverse variance weighted	121.906	85	0.00537781
cngb-om3117-saliva1325	ebi-eas-GCST90018621	Esophageal cancer || id:ebi-eas-GCST90018621	NA || id:cngb-om3117-saliva1325	MR Egger	98.2722	83	0.12088
cngb-om3117-saliva1325	ebi-eas-GCST90018621	Esophageal cancer || id:ebi-eas-GCST90018621	NA || id:cngb-om3117-saliva1325	Inverse variance weighted	98.5188	84	0.133028
cngb-om3117-saliva1326	ebi-eas-GCST90018621	Esophageal cancer || id:ebi-eas-GCST90018621	NA || id:cngb-om3117-saliva1326	MR Egger	84.3335	99	0.853307
cngb-om3117-saliva1326	ebi-eas-GCST90018621	Esophageal cancer || id:ebi-eas-GCST90018621	NA || id:cngb-om3117-saliva1326	Inverse variance weighted	86.1087	100	0.837466
cngb-om3117-saliva1327	ebi-eas-GCST90018621	Esophageal cancer || id:ebi-eas-GCST90018621	NA || id:cngb-om3117-saliva1327	MR Egger	74.5878	75	0.491711
cngb-om3117-saliva1327	ebi-eas-GCST90018621	Esophageal cancer || id:ebi-eas-GCST90018621	NA || id:cngb-om3117-saliva1327	Inverse variance weighted	75.5071	76	0.494387
cngb-om3117-saliva133	ebi-eas-GCST90018621	Esophageal cancer || id:ebi-eas-GCST90018621	NA || id:cngb-om3117-saliva133	MR Egger	102.196	72	0.0111449
cngb-om3117-saliva133	ebi-eas-GCST90018621	Esophageal cancer || id:ebi-eas-GCST90018621	NA || id:cngb-om3117-saliva133	Inverse variance weighted	102.196	73	0.013664
cngb-om3117-saliva1330	ebi-eas-GCST90018621	Esophageal cancer || id:ebi-eas-GCST90018621	NA || id:cngb-om3117-saliva1330	MR Egger	79.0601	82	0.571473
cngb-om3117-saliva1330	ebi-eas-GCST90018621	Esophageal cancer || id:ebi-eas-GCST90018621	NA || id:cngb-om3117-saliva1330	Inverse variance weighted	79.3363	83	0.59355
cngb-om3117-saliva1332	ebi-eas-GCST90018621	Esophageal cancer || id:ebi-eas-GCST90018621	NA || id:cngb-om3117-saliva1332	MR Egger	87.8342	81	0.282781
cngb-om3117-saliva1332	ebi-eas-GCST90018621	Esophageal cancer || id:ebi-eas-GCST90018621	NA || id:cngb-om3117-saliva1332	Inverse variance weighted	88.411	82	0.294636
cngb-om3117-saliva1333	ebi-eas-GCST90018621	Esophageal cancer || id:ebi-eas-GCST90018621	NA || id:cngb-om3117-saliva1333	MR Egger	47.3581	65	0.951015
cngb-om3117-saliva1333	ebi-eas-GCST90018621	Esophageal cancer || id:ebi-eas-GCST90018621	NA || id:cngb-om3117-saliva1333	Inverse variance weighted	48.1392	66	0.951815
cngb-om3117-saliva1334	ebi-eas-GCST90018621	Esophageal cancer || id:ebi-eas-GCST90018621	NA || id:cngb-om3117-saliva1334	MR Egger	85.7631	73	0.145763
cngb-om3117-saliva1334	ebi-eas-GCST90018621	Esophageal cancer || id:ebi-eas-GCST90018621	NA || id:cngb-om3117-saliva1334	Inverse variance weighted	86.2245	74	0.156626
cngb-om3117-saliva1335	ebi-eas-GCST90018621	Esophageal cancer || id:ebi-eas-GCST90018621	NA || id:cngb-om3117-saliva1335	MR Egger	81.4659	86	0.618257
cngb-om3117-saliva1335	ebi-eas-GCST90018621	Esophageal cancer || id:ebi-eas-GCST90018621	NA || id:cngb-om3117-saliva1335	Inverse variance weighted	81.6571	87	0.64163
cngb-om3117-saliva1336	ebi-eas-GCST90018621	Esophageal cancer || id:ebi-eas-GCST90018621	NA || id:cngb-om3117-saliva1336	MR Egger	61.251	81	0.950102
cngb-om3117-saliva1336	ebi-eas-GCST90018621	Esophageal cancer || id:ebi-eas-GCST90018621	NA || id:cngb-om3117-saliva1336	Inverse variance weighted	61.3949	82	0.956783
cngb-om3117-saliva1337	ebi-eas-GCST90018621	Esophageal cancer || id:ebi-eas-GCST90018621	NA || id:cngb-om3117-saliva1337	MR Egger	66.8873	92	0.977393
cngb-om3117-saliva1337	ebi-eas-GCST90018621	Esophageal cancer || id:ebi-eas-GCST90018621	NA || id:cngb-om3117-saliva1337	Inverse variance weighted	67.0448	93	0.980584
cngb-om3117-saliva1338	ebi-eas-GCST90018621	Esophageal cancer || id:ebi-eas-GCST90018621	NA || id:cngb-om3117-saliva1338	MR Egger	90.6221	77	0.137433
cngb-om3117-saliva1338	ebi-eas-GCST90018621	Esophageal cancer || id:ebi-eas-GCST90018621	NA || id:cngb-om3117-saliva1338	Inverse variance weighted	92.1025	78	0.131339
cngb-om3117-saliva1339	ebi-eas-GCST90018621	Esophageal cancer || id:ebi-eas-GCST90018621	NA || id:cngb-om3117-saliva1339	MR Egger	55.3015	68	0.865857
cngb-om3117-saliva1339	ebi-eas-GCST90018621	Esophageal cancer || id:ebi-eas-GCST90018621	NA || id:cngb-om3117-saliva1339	Inverse variance weighted	55.3486	69	0.883216
cngb-om3117-saliva134	ebi-eas-GCST90018621	Esophageal cancer || id:ebi-eas-GCST90018621	NA || id:cngb-om3117-saliva134	MR Egger	65.251	72	0.7002
cngb-om3117-saliva134	ebi-eas-GCST90018621	Esophageal cancer || id:ebi-eas-GCST90018621	NA || id:cngb-om3117-saliva134	Inverse variance weighted	65.3622	73	0.725713
cngb-om3117-saliva1342	ebi-eas-GCST90018621	Esophageal cancer || id:ebi-eas-GCST90018621	NA || id:cngb-om3117-saliva1342	MR Egger	62.7285	70	0.719156
cngb-om3117-saliva1342	ebi-eas-GCST90018621	Esophageal cancer || id:ebi-eas-GCST90018621	NA || id:cngb-om3117-saliva1342	Inverse variance weighted	62.7302	71	0.747414
cngb-om3117-saliva1343	ebi-eas-GCST90018621	Esophageal cancer || id:ebi-eas-GCST90018621	NA || id:cngb-om3117-saliva1343	MR Egger	63.5184	84	0.953337
cngb-om3117-saliva1343	ebi-eas-GCST90018621	Esophageal cancer || id:ebi-eas-GCST90018621	NA || id:cngb-om3117-saliva1343	Inverse variance weighted	64.1209	85	0.955709
cngb-om3117-saliva1344	ebi-eas-GCST90018621	Esophageal cancer || id:ebi-eas-GCST90018621	NA || id:cngb-om3117-saliva1344	MR Egger	55.8616	72	0.919878
cngb-om3117-saliva1344	ebi-eas-GCST90018621	Esophageal cancer || id:ebi-eas-GCST90018621	NA || id:cngb-om3117-saliva1344	Inverse variance weighted	56.3362	73	0.925681
cngb-om3117-saliva1346	ebi-eas-GCST90018621	Esophageal cancer || id:ebi-eas-GCST90018621	NA || id:cngb-om3117-saliva1346	MR Egger	62.6721	77	0.8811
cngb-om3117-saliva1346	ebi-eas-GCST90018621	Esophageal cancer || id:ebi-eas-GCST90018621	NA || id:cngb-om3117-saliva1346	Inverse variance weighted	65.8432	78	0.835199
cngb-om3117-saliva1347	ebi-eas-GCST90018621	Esophageal cancer || id:ebi-eas-GCST90018621	NA || id:cngb-om3117-saliva1347	MR Egger	64.4655	65	0.495395
cngb-om3117-saliva1347	ebi-eas-GCST90018621	Esophageal cancer || id:ebi-eas-GCST90018621	NA || id:cngb-om3117-saliva1347	Inverse variance weighted	64.5578	66	0.527219
cngb-om3117-saliva1348	ebi-eas-GCST90018621	Esophageal cancer || id:ebi-eas-GCST90018621	NA || id:cngb-om3117-saliva1348	MR Egger	76.6653	68	0.220573
cngb-om3117-saliva1348	ebi-eas-GCST90018621	Esophageal cancer || id:ebi-eas-GCST90018621	NA || id:cngb-om3117-saliva1348	Inverse variance weighted	76.7802	69	0.243467
cngb-om3117-saliva1349	ebi-eas-GCST90018621	Esophageal cancer || id:ebi-eas-GCST90018621	NA || id:cngb-om3117-saliva1349	MR Egger	72.1361	77	0.635507
cngb-om3117-saliva1349	ebi-eas-GCST90018621	Esophageal cancer || id:ebi-eas-GCST90018621	NA || id:cngb-om3117-saliva1349	Inverse variance weighted	73.1368	78	0.634607
cngb-om3117-saliva1351	ebi-eas-GCST90018621	Esophageal cancer || id:ebi-eas-GCST90018621	NA || id:cngb-om3117-saliva1351	MR Egger	104.529	79	0.0288657
cngb-om3117-saliva1351	ebi-eas-GCST90018621	Esophageal cancer || id:ebi-eas-GCST90018621	NA || id:cngb-om3117-saliva1351	Inverse variance weighted	104.821	80	0.0327997
cngb-om3117-saliva1353	ebi-eas-GCST90018621	Esophageal cancer || id:ebi-eas-GCST90018621	NA || id:cngb-om3117-saliva1353	MR Egger	71.9512	83	0.801362
cngb-om3117-saliva1353	ebi-eas-GCST90018621	Esophageal cancer || id:ebi-eas-GCST90018621	NA || id:cngb-om3117-saliva1353	Inverse variance weighted	72.2048	84	0.817105
cngb-om3117-saliva1357	ebi-eas-GCST90018621	Esophageal cancer || id:ebi-eas-GCST90018621	NA || id:cngb-om3117-saliva1357	MR Egger	51.0402	55	0.626653
cngb-om3117-saliva1357	ebi-eas-GCST90018621	Esophageal cancer || id:ebi-eas-GCST90018621	NA || id:cngb-om3117-saliva1357	Inverse variance weighted	57.3963	56	0.423175
cngb-om3117-saliva1358	ebi-eas-GCST90018621	Esophageal cancer || id:ebi-eas-GCST90018621	NA || id:cngb-om3117-saliva1358	MR Egger	71.9756	64	0.230863
cngb-om3117-saliva1358	ebi-eas-GCST90018621	Esophageal cancer || id:ebi-eas-GCST90018621	NA || id:cngb-om3117-saliva1358	Inverse variance weighted	72.0196	65	0.256943
cngb-om3117-saliva1361	ebi-eas-GCST90018621	Esophageal cancer || id:ebi-eas-GCST90018621	NA || id:cngb-om3117-saliva1361	MR Egger	97.6519	73	0.0286435
cngb-om3117-saliva1361	ebi-eas-GCST90018621	Esophageal cancer || id:ebi-eas-GCST90018621	NA || id:cngb-om3117-saliva1361	Inverse variance weighted	97.7255	74	0.0338291
cngb-om3117-saliva1362	ebi-eas-GCST90018621	Esophageal cancer || id:ebi-eas-GCST90018621	NA || id:cngb-om3117-saliva1362	MR Egger	82.9488	79	0.358707
cngb-om3117-saliva1362	ebi-eas-GCST90018621	Esophageal cancer || id:ebi-eas-GCST90018621	NA || id:cngb-om3117-saliva1362	Inverse variance weighted	83.7243	80	0.365981
cngb-om3117-saliva1366	ebi-eas-GCST90018621	Esophageal cancer || id:ebi-eas-GCST90018621	NA || id:cngb-om3117-saliva1366	MR Egger	70.4587	60	0.167428
cngb-om3117-saliva1366	ebi-eas-GCST90018621	Esophageal cancer || id:ebi-eas-GCST90018621	NA || id:cngb-om3117-saliva1366	Inverse variance weighted	71.1731	61	0.175177
cngb-om3117-saliva1367	ebi-eas-GCST90018621	Esophageal cancer || id:ebi-eas-GCST90018621	NA || id:cngb-om3117-saliva1367	MR Egger	94.061	84	0.212376
cngb-om3117-saliva1367	ebi-eas-GCST90018621	Esophageal cancer || id:ebi-eas-GCST90018621	NA || id:cngb-om3117-saliva1367	Inverse variance weighted	94.2955	85	0.229894
cngb-om3117-saliva137	ebi-eas-GCST90018621	Esophageal cancer || id:ebi-eas-GCST90018621	NA || id:cngb-om3117-saliva137	MR Egger	89.9791	77	0.147934
cngb-om3117-saliva137	ebi-eas-GCST90018621	Esophageal cancer || id:ebi-eas-GCST90018621	NA || id:cngb-om3117-saliva137	Inverse variance weighted	89.9795	78	0.166832
cngb-om3117-saliva1371	ebi-eas-GCST90018621	Esophageal cancer || id:ebi-eas-GCST90018621	NA || id:cngb-om3117-saliva1371	MR Egger	76.3735	77	0.498735
cngb-om3117-saliva1371	ebi-eas-GCST90018621	Esophageal cancer || id:ebi-eas-GCST90018621	NA || id:cngb-om3117-saliva1371	Inverse variance weighted	78.3194	78	0.468544
cngb-om3117-saliva1372	ebi-eas-GCST90018621	Esophageal cancer || id:ebi-eas-GCST90018621	NA || id:cngb-om3117-saliva1372	MR Egger	82.3823	73	0.211811
cngb-om3117-saliva1372	ebi-eas-GCST90018621	Esophageal cancer || id:ebi-eas-GCST90018621	NA || id:cngb-om3117-saliva1372	Inverse variance weighted	83.1068	74	0.219407
cngb-om3117-saliva1373	ebi-eas-GCST90018621	Esophageal cancer || id:ebi-eas-GCST90018621	NA || id:cngb-om3117-saliva1373	MR Egger	58.5654	69	0.810547
cngb-om3117-saliva1373	ebi-eas-GCST90018621	Esophageal cancer || id:ebi-eas-GCST90018621	NA || id:cngb-om3117-saliva1373	Inverse variance weighted	58.7324	70	0.829353
cngb-om3117-saliva1374	ebi-eas-GCST90018621	Esophageal cancer || id:ebi-eas-GCST90018621	NA || id:cngb-om3117-saliva1374	MR Egger	78.5023	78	0.46275
cngb-om3117-saliva1374	ebi-eas-GCST90018621	Esophageal cancer || id:ebi-eas-GCST90018621	NA || id:cngb-om3117-saliva1374	Inverse variance weighted	79.8824	79	0.45107
cngb-om3117-saliva1375	ebi-eas-GCST90018621	Esophageal cancer || id:ebi-eas-GCST90018621	NA || id:cngb-om3117-saliva1375	MR Egger	82.3387	95	0.819617
cngb-om3117-saliva1375	ebi-eas-GCST90018621	Esophageal cancer || id:ebi-eas-GCST90018621	NA || id:cngb-om3117-saliva1375	Inverse variance weighted	82.3945	96	0.837395
cngb-om3117-saliva1376	ebi-eas-GCST90018621	Esophageal cancer || id:ebi-eas-GCST90018621	NA || id:cngb-om3117-saliva1376	MR Egger	49.7537	78	0.994723
cngb-om3117-saliva1376	ebi-eas-GCST90018621	Esophageal cancer || id:ebi-eas-GCST90018621	NA || id:cngb-om3117-saliva1376	Inverse variance weighted	50.2212	79	0.995237
cngb-om3117-saliva1380	ebi-eas-GCST90018621	Esophageal cancer || id:ebi-eas-GCST90018621	NA || id:cngb-om3117-saliva1380	MR Egger	101.06	78	0.0406991
cngb-om3117-saliva1380	ebi-eas-GCST90018621	Esophageal cancer || id:ebi-eas-GCST90018621	NA || id:cngb-om3117-saliva1380	Inverse variance weighted	101.95	79	0.0421867
cngb-om3117-saliva1382	ebi-eas-GCST90018621	Esophageal cancer || id:ebi-eas-GCST90018621	NA || id:cngb-om3117-saliva1382	MR Egger	67.8135	74	0.680181
cngb-om3117-saliva1382	ebi-eas-GCST90018621	Esophageal cancer || id:ebi-eas-GCST90018621	NA || id:cngb-om3117-saliva1382	Inverse variance weighted	68.4954	75	0.688785
cngb-om3117-saliva1384	ebi-eas-GCST90018621	Esophageal cancer || id:ebi-eas-GCST90018621	NA || id:cngb-om3117-saliva1384	MR Egger	66.0301	70	0.612342
cngb-om3117-saliva1384	ebi-eas-GCST90018621	Esophageal cancer || id:ebi-eas-GCST90018621	NA || id:cngb-om3117-saliva1384	Inverse variance weighted	66.0698	71	0.643343
cngb-om3117-saliva1385	ebi-eas-GCST90018621	Esophageal cancer || id:ebi-eas-GCST90018621	NA || id:cngb-om3117-saliva1385	MR Egger	69.9026	64	0.286029
cngb-om3117-saliva1385	ebi-eas-GCST90018621	Esophageal cancer || id:ebi-eas-GCST90018621	NA || id:cngb-om3117-saliva1385	Inverse variance weighted	71.2881	65	0.276685
cngb-om3117-saliva1386	ebi-eas-GCST90018621	Esophageal cancer || id:ebi-eas-GCST90018621	NA || id:cngb-om3117-saliva1386	MR Egger	64.1457	75	0.809993
cngb-om3117-saliva1386	ebi-eas-GCST90018621	Esophageal cancer || id:ebi-eas-GCST90018621	NA || id:cngb-om3117-saliva1386	Inverse variance weighted	65.2938	76	0.804585
cngb-om3117-saliva1389	ebi-eas-GCST90018621	Esophageal cancer || id:ebi-eas-GCST90018621	NA || id:cngb-om3117-saliva1389	MR Egger	63.1424	58	0.299603
cngb-om3117-saliva1389	ebi-eas-GCST90018621	Esophageal cancer || id:ebi-eas-GCST90018621	NA || id:cngb-om3117-saliva1389	Inverse variance weighted	63.5609	59	0.318982
cngb-om3117-saliva1390	ebi-eas-GCST90018621	Esophageal cancer || id:ebi-eas-GCST90018621	NA || id:cngb-om3117-saliva1390	MR Egger	46.2069	65	0.962525
cngb-om3117-saliva1390	ebi-eas-GCST90018621	Esophageal cancer || id:ebi-eas-GCST90018621	NA || id:cngb-om3117-saliva1390	Inverse variance weighted	46.2094	66	0.969489
cngb-om3117-saliva1397	ebi-eas-GCST90018621	Esophageal cancer || id:ebi-eas-GCST90018621	NA || id:cngb-om3117-saliva1397	MR Egger	51.0661	61	0.813847
cngb-om3117-saliva1397	ebi-eas-GCST90018621	Esophageal cancer || id:ebi-eas-GCST90018621	NA || id:cngb-om3117-saliva1397	Inverse variance weighted	51.1666	62	0.835289
cngb-om3117-saliva1398	ebi-eas-GCST90018621	Esophageal cancer || id:ebi-eas-GCST90018621	NA || id:cngb-om3117-saliva1398	MR Egger	94.0471	80	0.134912
cngb-om3117-saliva1398	ebi-eas-GCST90018621	Esophageal cancer || id:ebi-eas-GCST90018621	NA || id:cngb-om3117-saliva1398	Inverse variance weighted	94.7713	81	0.14056
cngb-om3117-saliva1403	ebi-eas-GCST90018621	Esophageal cancer || id:ebi-eas-GCST90018621	NA || id:cngb-om3117-saliva1403	MR Egger	77.5657	68	0.200109
cngb-om3117-saliva1403	ebi-eas-GCST90018621	Esophageal cancer || id:ebi-eas-GCST90018621	NA || id:cngb-om3117-saliva1403	Inverse variance weighted	77.9337	69	0.215891
cngb-om3117-saliva1405	ebi-eas-GCST90018621	Esophageal cancer || id:ebi-eas-GCST90018621	NA || id:cngb-om3117-saliva1405	MR Egger	82.2004	78	0.350631
cngb-om3117-saliva1405	ebi-eas-GCST90018621	Esophageal cancer || id:ebi-eas-GCST90018621	NA || id:cngb-om3117-saliva1405	Inverse variance weighted	82.5972	79	0.368882
cngb-om3117-saliva1406	ebi-eas-GCST90018621	Esophageal cancer || id:ebi-eas-GCST90018621	NA || id:cngb-om3117-saliva1406	MR Egger	104.511	82	0.0474926
cngb-om3117-saliva1406	ebi-eas-GCST90018621	Esophageal cancer || id:ebi-eas-GCST90018621	NA || id:cngb-om3117-saliva1406	Inverse variance weighted	106.651	83	0.0412654
cngb-om3117-saliva141	ebi-eas-GCST90018621	Esophageal cancer || id:ebi-eas-GCST90018621	NA || id:cngb-om3117-saliva141	MR Egger	66.0563	56	0.168323
cngb-om3117-saliva141	ebi-eas-GCST90018621	Esophageal cancer || id:ebi-eas-GCST90018621	NA || id:cngb-om3117-saliva141	Inverse variance weighted	67.7989	57	0.154971
cngb-om3117-saliva1411	ebi-eas-GCST90018621	Esophageal cancer || id:ebi-eas-GCST90018621	NA || id:cngb-om3117-saliva1411	MR Egger	63.2352	76	0.851958
cngb-om3117-saliva1411	ebi-eas-GCST90018621	Esophageal cancer || id:ebi-eas-GCST90018621	NA || id:cngb-om3117-saliva1411	Inverse variance weighted	63.9587	77	0.855956
cngb-om3117-saliva1412	ebi-eas-GCST90018621	Esophageal cancer || id:ebi-eas-GCST90018621	NA || id:cngb-om3117-saliva1412	MR Egger	95.2645	73	0.0412109
cngb-om3117-saliva1412	ebi-eas-GCST90018621	Esophageal cancer || id:ebi-eas-GCST90018621	NA || id:cngb-om3117-saliva1412	Inverse variance weighted	98.5308	74	0.0299044
cngb-om3117-saliva1414	ebi-eas-GCST90018621	Esophageal cancer || id:ebi-eas-GCST90018621	NA || id:cngb-om3117-saliva1414	MR Egger	74.2716	90	0.884557
cngb-om3117-saliva1414	ebi-eas-GCST90018621	Esophageal cancer || id:ebi-eas-GCST90018621	NA || id:cngb-om3117-saliva1414	Inverse variance weighted	75.2747	91	0.883034
cngb-om3117-saliva1416	ebi-eas-GCST90018621	Esophageal cancer || id:ebi-eas-GCST90018621	NA || id:cngb-om3117-saliva1416	MR Egger	81.1969	82	0.504302
cngb-om3117-saliva1416	ebi-eas-GCST90018621	Esophageal cancer || id:ebi-eas-GCST90018621	NA || id:cngb-om3117-saliva1416	Inverse variance weighted	81.8382	83	0.51546
cngb-om3117-saliva1420	ebi-eas-GCST90018621	Esophageal cancer || id:ebi-eas-GCST90018621	NA || id:cngb-om3117-saliva1420	MR Egger	63.689	74	0.798133
cngb-om3117-saliva1420	ebi-eas-GCST90018621	Esophageal cancer || id:ebi-eas-GCST90018621	NA || id:cngb-om3117-saliva1420	Inverse variance weighted	64.0415	75	0.812546
cngb-om3117-saliva1421	ebi-eas-GCST90018621	Esophageal cancer || id:ebi-eas-GCST90018621	NA || id:cngb-om3117-saliva1421	MR Egger	77.6473	79	0.521967
cngb-om3117-saliva1421	ebi-eas-GCST90018621	Esophageal cancer || id:ebi-eas-GCST90018621	NA || id:cngb-om3117-saliva1421	Inverse variance weighted	77.9722	80	0.543334
cngb-om3117-saliva1426	ebi-eas-GCST90018621	Esophageal cancer || id:ebi-eas-GCST90018621	NA || id:cngb-om3117-saliva1426	MR Egger	85.5262	81	0.344075
cngb-om3117-saliva1426	ebi-eas-GCST90018621	Esophageal cancer || id:ebi-eas-GCST90018621	NA || id:cngb-om3117-saliva1426	Inverse variance weighted	85.5314	82	0.373045
cngb-om3117-saliva1428	ebi-eas-GCST90018621	Esophageal cancer || id:ebi-eas-GCST90018621	NA || id:cngb-om3117-saliva1428	MR Egger	81.0935	78	0.382962
cngb-om3117-saliva1428	ebi-eas-GCST90018621	Esophageal cancer || id:ebi-eas-GCST90018621	NA || id:cngb-om3117-saliva1428	Inverse variance weighted	81.0935	79	0.413694
cngb-om3117-saliva143	ebi-eas-GCST90018621	Esophageal cancer || id:ebi-eas-GCST90018621	NA || id:cngb-om3117-saliva143	MR Egger	76.258	69	0.256643
cngb-om3117-saliva143	ebi-eas-GCST90018621	Esophageal cancer || id:ebi-eas-GCST90018621	NA || id:cngb-om3117-saliva143	Inverse variance weighted	76.2603	70	0.284316
cngb-om3117-saliva1430	ebi-eas-GCST90018621	Esophageal cancer || id:ebi-eas-GCST90018621	NA || id:cngb-om3117-saliva1430	MR Egger	78.2008	71	0.260923
cngb-om3117-saliva1430	ebi-eas-GCST90018621	Esophageal cancer || id:ebi-eas-GCST90018621	NA || id:cngb-om3117-saliva1430	Inverse variance weighted	78.728	72	0.274498
cngb-om3117-saliva1432	ebi-eas-GCST90018621	Esophageal cancer || id:ebi-eas-GCST90018621	NA || id:cngb-om3117-saliva1432	MR Egger	69.8075	66	0.350848
cngb-om3117-saliva1432	ebi-eas-GCST90018621	Esophageal cancer || id:ebi-eas-GCST90018621	NA || id:cngb-om3117-saliva1432	Inverse variance weighted	77.4828	67	0.179007
cngb-om3117-saliva1433	ebi-eas-GCST90018621	Esophageal cancer || id:ebi-eas-GCST90018621	NA || id:cngb-om3117-saliva1433	MR Egger	85.8413	91	0.63314
cngb-om3117-saliva1433	ebi-eas-GCST90018621	Esophageal cancer || id:ebi-eas-GCST90018621	NA || id:cngb-om3117-saliva1433	Inverse variance weighted	88.1271	92	0.594942
cngb-om3117-saliva1434	ebi-eas-GCST90018621	Esophageal cancer || id:ebi-eas-GCST90018621	NA || id:cngb-om3117-saliva1434	MR Egger	83.4488	67	0.0844931
cngb-om3117-saliva1434	ebi-eas-GCST90018621	Esophageal cancer || id:ebi-eas-GCST90018621	NA || id:cngb-om3117-saliva1434	Inverse variance weighted	83.4687	68	0.097903
cngb-om3117-saliva1439	ebi-eas-GCST90018621	Esophageal cancer || id:ebi-eas-GCST90018621	NA || id:cngb-om3117-saliva1439	MR Egger	44.3435	60	0.935041
cngb-om3117-saliva1439	ebi-eas-GCST90018621	Esophageal cancer || id:ebi-eas-GCST90018621	NA || id:cngb-om3117-saliva1439	Inverse variance weighted	45.2821	61	0.933957
cngb-om3117-saliva1441	ebi-eas-GCST90018621	Esophageal cancer || id:ebi-eas-GCST90018621	NA || id:cngb-om3117-saliva1441	MR Egger	101.405	85	0.108293
cngb-om3117-saliva1441	ebi-eas-GCST90018621	Esophageal cancer || id:ebi-eas-GCST90018621	NA || id:cngb-om3117-saliva1441	Inverse variance weighted	101.799	86	0.117415
cngb-om3117-saliva1442	ebi-eas-GCST90018621	Esophageal cancer || id:ebi-eas-GCST90018621	NA || id:cngb-om3117-saliva1442	MR Egger	63.2282	78	0.887351
cngb-om3117-saliva1442	ebi-eas-GCST90018621	Esophageal cancer || id:ebi-eas-GCST90018621	NA || id:cngb-om3117-saliva1442	Inverse variance weighted	63.5523	79	0.897184
cngb-om3117-saliva1444	ebi-eas-GCST90018621	Esophageal cancer || id:ebi-eas-GCST90018621	NA || id:cngb-om3117-saliva1444	MR Egger	55.1658	74	0.950241
cngb-om3117-saliva1444	ebi-eas-GCST90018621	Esophageal cancer || id:ebi-eas-GCST90018621	NA || id:cngb-om3117-saliva1444	Inverse variance weighted	55.3061	75	0.957236
cngb-om3117-saliva1446	ebi-eas-GCST90018621	Esophageal cancer || id:ebi-eas-GCST90018621	NA || id:cngb-om3117-saliva1446	MR Egger	73.2994	64	0.199474
cngb-om3117-saliva1446	ebi-eas-GCST90018621	Esophageal cancer || id:ebi-eas-GCST90018621	NA || id:cngb-om3117-saliva1446	Inverse variance weighted	73.4431	65	0.221071
cngb-om3117-saliva1449	ebi-eas-GCST90018621	Esophageal cancer || id:ebi-eas-GCST90018621	NA || id:cngb-om3117-saliva1449	MR Egger	83.536	76	0.2592
cngb-om3117-saliva1449	ebi-eas-GCST90018621	Esophageal cancer || id:ebi-eas-GCST90018621	NA || id:cngb-om3117-saliva1449	Inverse variance weighted	85.4247	77	0.239201
cngb-om3117-saliva145	ebi-eas-GCST90018621	Esophageal cancer || id:ebi-eas-GCST90018621	NA || id:cngb-om3117-saliva145	MR Egger	68.1419	84	0.895791
cngb-om3117-saliva145	ebi-eas-GCST90018621	Esophageal cancer || id:ebi-eas-GCST90018621	NA || id:cngb-om3117-saliva145	Inverse variance weighted	68.8179	85	0.899366
cngb-om3117-saliva1451	ebi-eas-GCST90018621	Esophageal cancer || id:ebi-eas-GCST90018621	NA || id:cngb-om3117-saliva1451	MR Egger	84.1935	75	0.218896
cngb-om3117-saliva1451	ebi-eas-GCST90018621	Esophageal cancer || id:ebi-eas-GCST90018621	NA || id:cngb-om3117-saliva1451	Inverse variance weighted	87.3499	76	0.175706
cngb-om3117-saliva1457	ebi-eas-GCST90018621	Esophageal cancer || id:ebi-eas-GCST90018621	NA || id:cngb-om3117-saliva1457	MR Egger	58.2821	73	0.895251
cngb-om3117-saliva1457	ebi-eas-GCST90018621	Esophageal cancer || id:ebi-eas-GCST90018621	NA || id:cngb-om3117-saliva1457	Inverse variance weighted	60.0774	74	0.878906
cngb-om3117-saliva1460	ebi-eas-GCST90018621	Esophageal cancer || id:ebi-eas-GCST90018621	NA || id:cngb-om3117-saliva1460	MR Egger	91.5375	74	0.0814986
cngb-om3117-saliva1460	ebi-eas-GCST90018621	Esophageal cancer || id:ebi-eas-GCST90018621	NA || id:cngb-om3117-saliva1460	Inverse variance weighted	91.5506	75	0.0939882
cngb-om3117-saliva1463	ebi-eas-GCST90018621	Esophageal cancer || id:ebi-eas-GCST90018621	NA || id:cngb-om3117-saliva1463	MR Egger	67.1446	75	0.729169
cngb-om3117-saliva1463	ebi-eas-GCST90018621	Esophageal cancer || id:ebi-eas-GCST90018621	NA || id:cngb-om3117-saliva1463	Inverse variance weighted	73.635	76	0.555513
cngb-om3117-saliva1464	ebi-eas-GCST90018621	Esophageal cancer || id:ebi-eas-GCST90018621	NA || id:cngb-om3117-saliva1464	MR Egger	82.3161	96	0.83893
cngb-om3117-saliva1464	ebi-eas-GCST90018621	Esophageal cancer || id:ebi-eas-GCST90018621	NA || id:cngb-om3117-saliva1464	Inverse variance weighted	82.3278	97	0.856163
cngb-om3117-saliva1466	ebi-eas-GCST90018621	Esophageal cancer || id:ebi-eas-GCST90018621	NA || id:cngb-om3117-saliva1466	MR Egger	76.7749	83	0.671369
cngb-om3117-saliva1466	ebi-eas-GCST90018621	Esophageal cancer || id:ebi-eas-GCST90018621	NA || id:cngb-om3117-saliva1466	Inverse variance weighted	80.425	84	0.590247
cngb-om3117-saliva1468	ebi-eas-GCST90018621	Esophageal cancer || id:ebi-eas-GCST90018621	NA || id:cngb-om3117-saliva1468	MR Egger	56.9379	69	0.849881
cngb-om3117-saliva1468	ebi-eas-GCST90018621	Esophageal cancer || id:ebi-eas-GCST90018621	NA || id:cngb-om3117-saliva1468	Inverse variance weighted	57.7459	70	0.852193
cngb-om3117-saliva1478	ebi-eas-GCST90018621	Esophageal cancer || id:ebi-eas-GCST90018621	NA || id:cngb-om3117-saliva1478	MR Egger	96.6684	81	0.112915
cngb-om3117-saliva1478	ebi-eas-GCST90018621	Esophageal cancer || id:ebi-eas-GCST90018621	NA || id:cngb-om3117-saliva1478	Inverse variance weighted	97.2583	82	0.119795
cngb-om3117-saliva1479	ebi-eas-GCST90018621	Esophageal cancer || id:ebi-eas-GCST90018621	NA || id:cngb-om3117-saliva1479	MR Egger	69.1711	77	0.725543
cngb-om3117-saliva1479	ebi-eas-GCST90018621	Esophageal cancer || id:ebi-eas-GCST90018621	NA || id:cngb-om3117-saliva1479	Inverse variance weighted	69.1808	78	0.751967
cngb-om3117-saliva1486	ebi-eas-GCST90018621	Esophageal cancer || id:ebi-eas-GCST90018621	NA || id:cngb-om3117-saliva1486	MR Egger	65.3801	79	0.864131
cngb-om3117-saliva1486	ebi-eas-GCST90018621	Esophageal cancer || id:ebi-eas-GCST90018621	NA || id:cngb-om3117-saliva1486	Inverse variance weighted	65.643	80	0.876463
cngb-om3117-saliva1487	ebi-eas-GCST90018621	Esophageal cancer || id:ebi-eas-GCST90018621	NA || id:cngb-om3117-saliva1487	MR Egger	60.1975	81	0.959622
cngb-om3117-saliva1487	ebi-eas-GCST90018621	Esophageal cancer || id:ebi-eas-GCST90018621	NA || id:cngb-om3117-saliva1487	Inverse variance weighted	60.7504	82	0.962123
cngb-om3117-saliva1488	ebi-eas-GCST90018621	Esophageal cancer || id:ebi-eas-GCST90018621	NA || id:cngb-om3117-saliva1488	MR Egger	86.0118	76	0.202576
cngb-om3117-saliva1488	ebi-eas-GCST90018621	Esophageal cancer || id:ebi-eas-GCST90018621	NA || id:cngb-om3117-saliva1488	Inverse variance weighted	87.2226	77	0.199593
cngb-om3117-saliva1490	ebi-eas-GCST90018621	Esophageal cancer || id:ebi-eas-GCST90018621	NA || id:cngb-om3117-saliva1490	MR Egger	47.2306	49	0.545111
cngb-om3117-saliva1490	ebi-eas-GCST90018621	Esophageal cancer || id:ebi-eas-GCST90018621	NA || id:cngb-om3117-saliva1490	Inverse variance weighted	48.7408	50	0.523973
cngb-om3117-saliva1491	ebi-eas-GCST90018621	Esophageal cancer || id:ebi-eas-GCST90018621	NA || id:cngb-om3117-saliva1491	MR Egger	81.1154	75	0.294438
cngb-om3117-saliva1491	ebi-eas-GCST90018621	Esophageal cancer || id:ebi-eas-GCST90018621	NA || id:cngb-om3117-saliva1491	Inverse variance weighted	81.3162	76	0.317274
cngb-om3117-saliva1493	ebi-eas-GCST90018621	Esophageal cancer || id:ebi-eas-GCST90018621	NA || id:cngb-om3117-saliva1493	MR Egger	98.7381	94	0.348872
cngb-om3117-saliva1493	ebi-eas-GCST90018621	Esophageal cancer || id:ebi-eas-GCST90018621	NA || id:cngb-om3117-saliva1493	Inverse variance weighted	98.7521	95	0.375646
cngb-om3117-saliva1494	ebi-eas-GCST90018621	Esophageal cancer || id:ebi-eas-GCST90018621	NA || id:cngb-om3117-saliva1494	MR Egger	64.4438	82	0.92365
cngb-om3117-saliva1494	ebi-eas-GCST90018621	Esophageal cancer || id:ebi-eas-GCST90018621	NA || id:cngb-om3117-saliva1494	Inverse variance weighted	65.1854	83	0.925551
cngb-om3117-saliva1499	ebi-eas-GCST90018621	Esophageal cancer || id:ebi-eas-GCST90018621	NA || id:cngb-om3117-saliva1499	MR Egger	80.6104	78	0.397443
cngb-om3117-saliva1499	ebi-eas-GCST90018621	Esophageal cancer || id:ebi-eas-GCST90018621	NA || id:cngb-om3117-saliva1499	Inverse variance weighted	80.6234	79	0.428084
cngb-om3117-saliva150	ebi-eas-GCST90018621	Esophageal cancer || id:ebi-eas-GCST90018621	NA || id:cngb-om3117-saliva150	MR Egger	78.8651	77	0.419668
cngb-om3117-saliva150	ebi-eas-GCST90018621	Esophageal cancer || id:ebi-eas-GCST90018621	NA || id:cngb-om3117-saliva150	Inverse variance weighted	79.2945	78	0.437856
cngb-om3117-saliva1504	ebi-eas-GCST90018621	Esophageal cancer || id:ebi-eas-GCST90018621	NA || id:cngb-om3117-saliva1504	MR Egger	74.9853	77	0.54376
cngb-om3117-saliva1504	ebi-eas-GCST90018621	Esophageal cancer || id:ebi-eas-GCST90018621	NA || id:cngb-om3117-saliva1504	Inverse variance weighted	75.0936	78	0.57224
cngb-om3117-saliva1508	ebi-eas-GCST90018621	Esophageal cancer || id:ebi-eas-GCST90018621	NA || id:cngb-om3117-saliva1508	MR Egger	87.472	70	0.0771698
cngb-om3117-saliva1508	ebi-eas-GCST90018621	Esophageal cancer || id:ebi-eas-GCST90018621	NA || id:cngb-om3117-saliva1508	Inverse variance weighted	87.4852	71	0.0895032
cngb-om3117-saliva151	ebi-eas-GCST90018621	Esophageal cancer || id:ebi-eas-GCST90018621	NA || id:cngb-om3117-saliva151	MR Egger	71.2533	63	0.222367
cngb-om3117-saliva151	ebi-eas-GCST90018621	Esophageal cancer || id:ebi-eas-GCST90018621	NA || id:cngb-om3117-saliva151	Inverse variance weighted	71.2586	64	0.249127
cngb-om3117-saliva1510	ebi-eas-GCST90018621	Esophageal cancer || id:ebi-eas-GCST90018621	NA || id:cngb-om3117-saliva1510	MR Egger	73.0344	80	0.696512
cngb-om3117-saliva1510	ebi-eas-GCST90018621	Esophageal cancer || id:ebi-eas-GCST90018621	NA || id:cngb-om3117-saliva1510	Inverse variance weighted	73.0477	81	0.723624
cngb-om3117-saliva1514	ebi-eas-GCST90018621	Esophageal cancer || id:ebi-eas-GCST90018621	NA || id:cngb-om3117-saliva1514	MR Egger	70.7659	71	0.485509
cngb-om3117-saliva1514	ebi-eas-GCST90018621	Esophageal cancer || id:ebi-eas-GCST90018621	NA || id:cngb-om3117-saliva1514	Inverse variance weighted	70.9476	72	0.512951
cngb-om3117-saliva1516	ebi-eas-GCST90018621	Esophageal cancer || id:ebi-eas-GCST90018621	NA || id:cngb-om3117-saliva1516	MR Egger	70.4852	84	0.853678
cngb-om3117-saliva1516	ebi-eas-GCST90018621	Esophageal cancer || id:ebi-eas-GCST90018621	NA || id:cngb-om3117-saliva1516	Inverse variance weighted	73.5517	85	0.807611
cngb-om3117-saliva1517	ebi-eas-GCST90018621	Esophageal cancer || id:ebi-eas-GCST90018621	NA || id:cngb-om3117-saliva1517	MR Egger	69.94	72	0.546811
cngb-om3117-saliva1517	ebi-eas-GCST90018621	Esophageal cancer || id:ebi-eas-GCST90018621	NA || id:cngb-om3117-saliva1517	Inverse variance weighted	70.6059	73	0.557637
cngb-om3117-saliva152	ebi-eas-GCST90018621	Esophageal cancer || id:ebi-eas-GCST90018621	NA || id:cngb-om3117-saliva152	MR Egger	80.1425	79	0.442963
cngb-om3117-saliva152	ebi-eas-GCST90018621	Esophageal cancer || id:ebi-eas-GCST90018621	NA || id:cngb-om3117-saliva152	Inverse variance weighted	82.2181	80	0.410455
cngb-om3117-saliva1522	ebi-eas-GCST90018621	Esophageal cancer || id:ebi-eas-GCST90018621	NA || id:cngb-om3117-saliva1522	MR Egger	78.6257	86	0.701243
cngb-om3117-saliva1522	ebi-eas-GCST90018621	Esophageal cancer || id:ebi-eas-GCST90018621	NA || id:cngb-om3117-saliva1522	Inverse variance weighted	79.1569	87	0.713112
cngb-om3117-saliva1524	ebi-eas-GCST90018621	Esophageal cancer || id:ebi-eas-GCST90018621	NA || id:cngb-om3117-saliva1524	MR Egger	86.1239	80	0.299892
cngb-om3117-saliva1524	ebi-eas-GCST90018621	Esophageal cancer || id:ebi-eas-GCST90018621	NA || id:cngb-om3117-saliva1524	Inverse variance weighted	86.7448	81	0.310933
cngb-om3117-saliva1526	ebi-eas-GCST90018621	Esophageal cancer || id:ebi-eas-GCST90018621	NA || id:cngb-om3117-saliva1526	MR Egger	62.2042	75	0.85443
cngb-om3117-saliva1526	ebi-eas-GCST90018621	Esophageal cancer || id:ebi-eas-GCST90018621	NA || id:cngb-om3117-saliva1526	Inverse variance weighted	62.2479	76	0.871999
cngb-om3117-saliva153	ebi-eas-GCST90018621	Esophageal cancer || id:ebi-eas-GCST90018621	NA || id:cngb-om3117-saliva153	MR Egger	74.8992	63	0.144939
cngb-om3117-saliva153	ebi-eas-GCST90018621	Esophageal cancer || id:ebi-eas-GCST90018621	NA || id:cngb-om3117-saliva153	Inverse variance weighted	76.2081	64	0.141125
cngb-om3117-saliva1532	ebi-eas-GCST90018621	Esophageal cancer || id:ebi-eas-GCST90018621	NA || id:cngb-om3117-saliva1532	MR Egger	74.0247	87	0.837954
cngb-om3117-saliva1532	ebi-eas-GCST90018621	Esophageal cancer || id:ebi-eas-GCST90018621	NA || id:cngb-om3117-saliva1532	Inverse variance weighted	74.152	88	0.853891
cngb-om3117-saliva1533	ebi-eas-GCST90018621	Esophageal cancer || id:ebi-eas-GCST90018621	NA || id:cngb-om3117-saliva1533	MR Egger	91.9496	71	0.0479935
cngb-om3117-saliva1533	ebi-eas-GCST90018621	Esophageal cancer || id:ebi-eas-GCST90018621	NA || id:cngb-om3117-saliva1533	Inverse variance weighted	92.937	72	0.0490724
cngb-om3117-saliva1535	ebi-eas-GCST90018621	Esophageal cancer || id:ebi-eas-GCST90018621	NA || id:cngb-om3117-saliva1535	MR Egger	71.7105	68	0.355873
cngb-om3117-saliva1535	ebi-eas-GCST90018621	Esophageal cancer || id:ebi-eas-GCST90018621	NA || id:cngb-om3117-saliva1535	Inverse variance weighted	72.3293	69	0.368609
cngb-om3117-saliva1539	ebi-eas-GCST90018621	Esophageal cancer || id:ebi-eas-GCST90018621	NA || id:cngb-om3117-saliva1539	MR Egger	76.885	72	0.325092
cngb-om3117-saliva1539	ebi-eas-GCST90018621	Esophageal cancer || id:ebi-eas-GCST90018621	NA || id:cngb-om3117-saliva1539	Inverse variance weighted	77.1624	73	0.347125
cngb-om3117-saliva154	ebi-eas-GCST90018621	Esophageal cancer || id:ebi-eas-GCST90018621	NA || id:cngb-om3117-saliva154	MR Egger	58.7467	71	0.850219
cngb-om3117-saliva154	ebi-eas-GCST90018621	Esophageal cancer || id:ebi-eas-GCST90018621	NA || id:cngb-om3117-saliva154	Inverse variance weighted	60.2263	72	0.837442
cngb-om3117-saliva1541	ebi-eas-GCST90018621	Esophageal cancer || id:ebi-eas-GCST90018621	NA || id:cngb-om3117-saliva1541	MR Egger	68.7403	75	0.681251
cngb-om3117-saliva1541	ebi-eas-GCST90018621	Esophageal cancer || id:ebi-eas-GCST90018621	NA || id:cngb-om3117-saliva1541	Inverse variance weighted	69.8548	76	0.676548
cngb-om3117-saliva1542	ebi-eas-GCST90018621	Esophageal cancer || id:ebi-eas-GCST90018621	NA || id:cngb-om3117-saliva1542	MR Egger	111.225	94	0.108455
cngb-om3117-saliva1542	ebi-eas-GCST90018621	Esophageal cancer || id:ebi-eas-GCST90018621	NA || id:cngb-om3117-saliva1542	Inverse variance weighted	111.307	95	0.121171
cngb-om3117-saliva1548	ebi-eas-GCST90018621	Esophageal cancer || id:ebi-eas-GCST90018621	NA || id:cngb-om3117-saliva1548	MR Egger	97.7438	94	0.375246
cngb-om3117-saliva1548	ebi-eas-GCST90018621	Esophageal cancer || id:ebi-eas-GCST90018621	NA || id:cngb-om3117-saliva1548	Inverse variance weighted	97.7897	95	0.401793
cngb-om3117-saliva1549	ebi-eas-GCST90018621	Esophageal cancer || id:ebi-eas-GCST90018621	NA || id:cngb-om3117-saliva1549	MR Egger	59.6732	73	0.869101
cngb-om3117-saliva1549	ebi-eas-GCST90018621	Esophageal cancer || id:ebi-eas-GCST90018621	NA || id:cngb-om3117-saliva1549	Inverse variance weighted	60.4625	74	0.87144
cngb-om3117-saliva1550	ebi-eas-GCST90018621	Esophageal cancer || id:ebi-eas-GCST90018621	NA || id:cngb-om3117-saliva1550	MR Egger	59.8268	76	0.913611
cngb-om3117-saliva1550	ebi-eas-GCST90018621	Esophageal cancer || id:ebi-eas-GCST90018621	NA || id:cngb-om3117-saliva1550	Inverse variance weighted	61.1722	77	0.906642
cngb-om3117-saliva1551	ebi-eas-GCST90018621	Esophageal cancer || id:ebi-eas-GCST90018621	NA || id:cngb-om3117-saliva1551	MR Egger	69.5579	69	0.458539
cngb-om3117-saliva1551	ebi-eas-GCST90018621	Esophageal cancer || id:ebi-eas-GCST90018621	NA || id:cngb-om3117-saliva1551	Inverse variance weighted	73.8784	70	0.352698
cngb-om3117-saliva1554	ebi-eas-GCST90018621	Esophageal cancer || id:ebi-eas-GCST90018621	NA || id:cngb-om3117-saliva1554	MR Egger	76.9376	74	0.384762
cngb-om3117-saliva1554	ebi-eas-GCST90018621	Esophageal cancer || id:ebi-eas-GCST90018621	NA || id:cngb-om3117-saliva1554	Inverse variance weighted	77.4388	75	0.40078
cngb-om3117-saliva156	ebi-eas-GCST90018621	Esophageal cancer || id:ebi-eas-GCST90018621	NA || id:cngb-om3117-saliva156	MR Egger	74.0412	82	0.722501
cngb-om3117-saliva156	ebi-eas-GCST90018621	Esophageal cancer || id:ebi-eas-GCST90018621	NA || id:cngb-om3117-saliva156	Inverse variance weighted	74.0538	83	0.748173
cngb-om3117-saliva1561	ebi-eas-GCST90018621	Esophageal cancer || id:ebi-eas-GCST90018621	NA || id:cngb-om3117-saliva1561	MR Egger	86.5114	88	0.524916
cngb-om3117-saliva1561	ebi-eas-GCST90018621	Esophageal cancer || id:ebi-eas-GCST90018621	NA || id:cngb-om3117-saliva1561	Inverse variance weighted	86.7263	89	0.548469
cngb-om3117-saliva1566	ebi-eas-GCST90018621	Esophageal cancer || id:ebi-eas-GCST90018621	NA || id:cngb-om3117-saliva1566	MR Egger	91.0617	78	0.147962
cngb-om3117-saliva1566	ebi-eas-GCST90018621	Esophageal cancer || id:ebi-eas-GCST90018621	NA || id:cngb-om3117-saliva1566	Inverse variance weighted	91.0656	79	0.166677
cngb-om3117-saliva1568	ebi-eas-GCST90018621	Esophageal cancer || id:ebi-eas-GCST90018621	NA || id:cngb-om3117-saliva1568	MR Egger	43.4364	70	0.994721
cngb-om3117-saliva1568	ebi-eas-GCST90018621	Esophageal cancer || id:ebi-eas-GCST90018621	NA || id:cngb-om3117-saliva1568	Inverse variance weighted	43.5837	71	0.995745
cngb-om3117-saliva157	ebi-eas-GCST90018621	Esophageal cancer || id:ebi-eas-GCST90018621	NA || id:cngb-om3117-saliva157	MR Egger	77.0043	77	0.478427
cngb-om3117-saliva157	ebi-eas-GCST90018621	Esophageal cancer || id:ebi-eas-GCST90018621	NA || id:cngb-om3117-saliva157	Inverse variance weighted	78.3507	78	0.467552
cngb-om3117-saliva1572	ebi-eas-GCST90018621	Esophageal cancer || id:ebi-eas-GCST90018621	NA || id:cngb-om3117-saliva1572	MR Egger	92.2766	75	0.0855977
cngb-om3117-saliva1572	ebi-eas-GCST90018621	Esophageal cancer || id:ebi-eas-GCST90018621	NA || id:cngb-om3117-saliva1572	Inverse variance weighted	93.1166	76	0.0886468
cngb-om3117-saliva1574	ebi-eas-GCST90018621	Esophageal cancer || id:ebi-eas-GCST90018621	NA || id:cngb-om3117-saliva1574	MR Egger	65.0334	74	0.762297
cngb-om3117-saliva1574	ebi-eas-GCST90018621	Esophageal cancer || id:ebi-eas-GCST90018621	NA || id:cngb-om3117-saliva1574	Inverse variance weighted	70.0383	75	0.640444
cngb-om3117-saliva160	ebi-eas-GCST90018621	Esophageal cancer || id:ebi-eas-GCST90018621	NA || id:cngb-om3117-saliva160	MR Egger	47.1591	60	0.886103
cngb-om3117-saliva160	ebi-eas-GCST90018621	Esophageal cancer || id:ebi-eas-GCST90018621	NA || id:cngb-om3117-saliva160	Inverse variance weighted	47.2113	61	0.902437
cngb-om3117-saliva161	ebi-eas-GCST90018621	Esophageal cancer || id:ebi-eas-GCST90018621	NA || id:cngb-om3117-saliva161	MR Egger	63.089	68	0.645851
cngb-om3117-saliva161	ebi-eas-GCST90018621	Esophageal cancer || id:ebi-eas-GCST90018621	NA || id:cngb-om3117-saliva161	Inverse variance weighted	66.3772	69	0.567177
cngb-om3117-saliva162	ebi-eas-GCST90018621	Esophageal cancer || id:ebi-eas-GCST90018621	NA || id:cngb-om3117-saliva162	MR Egger	78.3169	87	0.735827
cngb-om3117-saliva162	ebi-eas-GCST90018621	Esophageal cancer || id:ebi-eas-GCST90018621	NA || id:cngb-om3117-saliva162	Inverse variance weighted	78.3373	88	0.75994
cngb-om3117-saliva168	ebi-eas-GCST90018621	Esophageal cancer || id:ebi-eas-GCST90018621	NA || id:cngb-om3117-saliva168	MR Egger	84.9573	80	0.331213
cngb-om3117-saliva168	ebi-eas-GCST90018621	Esophageal cancer || id:ebi-eas-GCST90018621	NA || id:cngb-om3117-saliva168	Inverse variance weighted	85.4895	81	0.345099
cngb-om3117-saliva17	ebi-eas-GCST90018621	Esophageal cancer || id:ebi-eas-GCST90018621	NA || id:cngb-om3117-saliva17	MR Egger	55.7536	62	0.698656
cngb-om3117-saliva17	ebi-eas-GCST90018621	Esophageal cancer || id:ebi-eas-GCST90018621	NA || id:cngb-om3117-saliva17	Inverse variance weighted	55.785	63	0.728757
cngb-om3117-saliva170	ebi-eas-GCST90018621	Esophageal cancer || id:ebi-eas-GCST90018621	NA || id:cngb-om3117-saliva170	MR Egger	81.8885	74	0.247909
cngb-om3117-saliva170	ebi-eas-GCST90018621	Esophageal cancer || id:ebi-eas-GCST90018621	NA || id:cngb-om3117-saliva170	Inverse variance weighted	84.4901	75	0.212344
cngb-om3117-saliva172	ebi-eas-GCST90018621	Esophageal cancer || id:ebi-eas-GCST90018621	NA || id:cngb-om3117-saliva172	MR Egger	80.8674	83	0.545809
cngb-om3117-saliva172	ebi-eas-GCST90018621	Esophageal cancer || id:ebi-eas-GCST90018621	NA || id:cngb-om3117-saliva172	Inverse variance weighted	81.7014	84	0.550689
cngb-om3117-saliva173	ebi-eas-GCST90018621	Esophageal cancer || id:ebi-eas-GCST90018621	NA || id:cngb-om3117-saliva173	MR Egger	78.213	76	0.40836
cngb-om3117-saliva173	ebi-eas-GCST90018621	Esophageal cancer || id:ebi-eas-GCST90018621	NA || id:cngb-om3117-saliva173	Inverse variance weighted	80.1048	77	0.381904
cngb-om3117-saliva174	ebi-eas-GCST90018621	Esophageal cancer || id:ebi-eas-GCST90018621	NA || id:cngb-om3117-saliva174	MR Egger	52.2563	62	0.806436
cngb-om3117-saliva174	ebi-eas-GCST90018621	Esophageal cancer || id:ebi-eas-GCST90018621	NA || id:cngb-om3117-saliva174	Inverse variance weighted	53.1398	63	0.807493
cngb-om3117-saliva175	ebi-eas-GCST90018621	Esophageal cancer || id:ebi-eas-GCST90018621	NA || id:cngb-om3117-saliva175	MR Egger	69.2021	71	0.538268
cngb-om3117-saliva175	ebi-eas-GCST90018621	Esophageal cancer || id:ebi-eas-GCST90018621	NA || id:cngb-om3117-saliva175	Inverse variance weighted	73.1232	72	0.44092
cngb-om3117-saliva177	ebi-eas-GCST90018621	Esophageal cancer || id:ebi-eas-GCST90018621	NA || id:cngb-om3117-saliva177	MR Egger	90.0443	69	0.0453637
cngb-om3117-saliva177	ebi-eas-GCST90018621	Esophageal cancer || id:ebi-eas-GCST90018621	NA || id:cngb-om3117-saliva177	Inverse variance weighted	90.4286	70	0.0507589
cngb-om3117-saliva178	ebi-eas-GCST90018621	Esophageal cancer || id:ebi-eas-GCST90018621	NA || id:cngb-om3117-saliva178	MR Egger	118.001	77	0.00184736
cngb-om3117-saliva178	ebi-eas-GCST90018621	Esophageal cancer || id:ebi-eas-GCST90018621	NA || id:cngb-om3117-saliva178	Inverse variance weighted	118.013	78	0.00233545
cngb-om3117-saliva182	ebi-eas-GCST90018621	Esophageal cancer || id:ebi-eas-GCST90018621	NA || id:cngb-om3117-saliva182	MR Egger	73.8569	83	0.753406
cngb-om3117-saliva182	ebi-eas-GCST90018621	Esophageal cancer || id:ebi-eas-GCST90018621	NA || id:cngb-om3117-saliva182	Inverse variance weighted	73.857	84	0.777707
cngb-om3117-saliva185	ebi-eas-GCST90018621	Esophageal cancer || id:ebi-eas-GCST90018621	NA || id:cngb-om3117-saliva185	MR Egger	59.2465	67	0.738697
cngb-om3117-saliva185	ebi-eas-GCST90018621	Esophageal cancer || id:ebi-eas-GCST90018621	NA || id:cngb-om3117-saliva185	Inverse variance weighted	59.3837	68	0.762617
cngb-om3117-saliva188	ebi-eas-GCST90018621	Esophageal cancer || id:ebi-eas-GCST90018621	NA || id:cngb-om3117-saliva188	MR Egger	45.351	59	0.904278
cngb-om3117-saliva188	ebi-eas-GCST90018621	Esophageal cancer || id:ebi-eas-GCST90018621	NA || id:cngb-om3117-saliva188	Inverse variance weighted	46.1646	60	0.905495
cngb-om3117-saliva189	ebi-eas-GCST90018621	Esophageal cancer || id:ebi-eas-GCST90018621	NA || id:cngb-om3117-saliva189	MR Egger	56.1597	57	0.506592
cngb-om3117-saliva189	ebi-eas-GCST90018621	Esophageal cancer || id:ebi-eas-GCST90018621	NA || id:cngb-om3117-saliva189	Inverse variance weighted	56.6379	58	0.526072
cngb-om3117-saliva190	ebi-eas-GCST90018621	Esophageal cancer || id:ebi-eas-GCST90018621	NA || id:cngb-om3117-saliva190	MR Egger	84.118	77	0.270879
cngb-om3117-saliva190	ebi-eas-GCST90018621	Esophageal cancer || id:ebi-eas-GCST90018621	NA || id:cngb-om3117-saliva190	Inverse variance weighted	84.1532	78	0.296903
cngb-om3117-saliva193	ebi-eas-GCST90018621	Esophageal cancer || id:ebi-eas-GCST90018621	NA || id:cngb-om3117-saliva193	MR Egger	81.5205	82	0.494177
cngb-om3117-saliva193	ebi-eas-GCST90018621	Esophageal cancer || id:ebi-eas-GCST90018621	NA || id:cngb-om3117-saliva193	Inverse variance weighted	85.4659	83	0.40471
cngb-om3117-saliva195	ebi-eas-GCST90018621	Esophageal cancer || id:ebi-eas-GCST90018621	NA || id:cngb-om3117-saliva195	MR Egger	69.991	66	0.345173
cngb-om3117-saliva195	ebi-eas-GCST90018621	Esophageal cancer || id:ebi-eas-GCST90018621	NA || id:cngb-om3117-saliva195	Inverse variance weighted	72.5901	67	0.298979
cngb-om3117-saliva197	ebi-eas-GCST90018621	Esophageal cancer || id:ebi-eas-GCST90018621	NA || id:cngb-om3117-saliva197	MR Egger	61.2967	66	0.640989
cngb-om3117-saliva197	ebi-eas-GCST90018621	Esophageal cancer || id:ebi-eas-GCST90018621	NA || id:cngb-om3117-saliva197	Inverse variance weighted	65.552	67	0.527213
cngb-om3117-saliva198	ebi-eas-GCST90018621	Esophageal cancer || id:ebi-eas-GCST90018621	NA || id:cngb-om3117-saliva198	MR Egger	83.3257	76	0.264415
cngb-om3117-saliva198	ebi-eas-GCST90018621	Esophageal cancer || id:ebi-eas-GCST90018621	NA || id:cngb-om3117-saliva198	Inverse variance weighted	83.4022	77	0.289223
cngb-om3117-saliva199	ebi-eas-GCST90018621	Esophageal cancer || id:ebi-eas-GCST90018621	NA || id:cngb-om3117-saliva199	MR Egger	59.8722	62	0.552992
cngb-om3117-saliva199	ebi-eas-GCST90018621	Esophageal cancer || id:ebi-eas-GCST90018621	NA || id:cngb-om3117-saliva199	Inverse variance weighted	60.7585	63	0.556656
cngb-om3117-saliva2	ebi-eas-GCST90018621	Esophageal cancer || id:ebi-eas-GCST90018621	NA || id:cngb-om3117-saliva2	MR Egger	87.7768	75	0.148478
cngb-om3117-saliva2	ebi-eas-GCST90018621	Esophageal cancer || id:ebi-eas-GCST90018621	NA || id:cngb-om3117-saliva2	Inverse variance weighted	87.8219	76	0.166851
cngb-om3117-saliva2004	ebi-eas-GCST90018621	Esophageal cancer || id:ebi-eas-GCST90018621	NA || id:cngb-om3117-saliva2004	MR Egger	66.6833	71	0.623085
cngb-om3117-saliva2004	ebi-eas-GCST90018621	Esophageal cancer || id:ebi-eas-GCST90018621	NA || id:cngb-om3117-saliva2004	Inverse variance weighted	67.3151	72	0.634318
cngb-om3117-saliva2005	ebi-eas-GCST90018621	Esophageal cancer || id:ebi-eas-GCST90018621	NA || id:cngb-om3117-saliva2005	MR Egger	48.1734	70	0.978476
cngb-om3117-saliva2005	ebi-eas-GCST90018621	Esophageal cancer || id:ebi-eas-GCST90018621	NA || id:cngb-om3117-saliva2005	Inverse variance weighted	48.3553	71	0.981841
cngb-om3117-saliva2006	ebi-eas-GCST90018621	Esophageal cancer || id:ebi-eas-GCST90018621	NA || id:cngb-om3117-saliva2006	MR Egger	72.6325	72	0.456955
cngb-om3117-saliva2006	ebi-eas-GCST90018621	Esophageal cancer || id:ebi-eas-GCST90018621	NA || id:cngb-om3117-saliva2006	Inverse variance weighted	73.7794	73	0.452465
cngb-om3117-saliva2008	ebi-eas-GCST90018621	Esophageal cancer || id:ebi-eas-GCST90018621	NA || id:cngb-om3117-saliva2008	MR Egger	87.444	67	0.0475378
cngb-om3117-saliva2008	ebi-eas-GCST90018621	Esophageal cancer || id:ebi-eas-GCST90018621	NA || id:cngb-om3117-saliva2008	Inverse variance weighted	88.567	68	0.0476893
cngb-om3117-saliva201	ebi-eas-GCST90018621	Esophageal cancer || id:ebi-eas-GCST90018621	NA || id:cngb-om3117-saliva201	MR Egger	77.7071	65	0.134194
cngb-om3117-saliva201	ebi-eas-GCST90018621	Esophageal cancer || id:ebi-eas-GCST90018621	NA || id:cngb-om3117-saliva201	Inverse variance weighted	77.8763	66	0.150396
cngb-om3117-saliva2010	ebi-eas-GCST90018621	Esophageal cancer || id:ebi-eas-GCST90018621	NA || id:cngb-om3117-saliva2010	MR Egger	57.9496	62	0.622378
cngb-om3117-saliva2010	ebi-eas-GCST90018621	Esophageal cancer || id:ebi-eas-GCST90018621	NA || id:cngb-om3117-saliva2010	Inverse variance weighted	58.2329	63	0.646569
cngb-om3117-saliva2012	ebi-eas-GCST90018621	Esophageal cancer || id:ebi-eas-GCST90018621	NA || id:cngb-om3117-saliva2012	MR Egger	49.9983	69	0.958846
cngb-om3117-saliva2012	ebi-eas-GCST90018621	Esophageal cancer || id:ebi-eas-GCST90018621	NA || id:cngb-om3117-saliva2012	Inverse variance weighted	50.1749	70	0.964742
cngb-om3117-saliva2013	ebi-eas-GCST90018621	Esophageal cancer || id:ebi-eas-GCST90018621	NA || id:cngb-om3117-saliva2013	MR Egger	87.9367	80	0.254581
cngb-om3117-saliva2013	ebi-eas-GCST90018621	Esophageal cancer || id:ebi-eas-GCST90018621	NA || id:cngb-om3117-saliva2013	Inverse variance weighted	88.2413	81	0.272642
cngb-om3117-saliva2014	ebi-eas-GCST90018621	Esophageal cancer || id:ebi-eas-GCST90018621	NA || id:cngb-om3117-saliva2014	MR Egger	69.1969	65	0.337732
cngb-om3117-saliva2014	ebi-eas-GCST90018621	Esophageal cancer || id:ebi-eas-GCST90018621	NA || id:cngb-om3117-saliva2014	Inverse variance weighted	73.5556	66	0.244586
cngb-om3117-saliva2015	ebi-eas-GCST90018621	Esophageal cancer || id:ebi-eas-GCST90018621	NA || id:cngb-om3117-saliva2015	MR Egger	82.9863	72	0.1768
cngb-om3117-saliva2015	ebi-eas-GCST90018621	Esophageal cancer || id:ebi-eas-GCST90018621	NA || id:cngb-om3117-saliva2015	Inverse variance weighted	83.0893	73	0.196563
cngb-om3117-saliva2017	ebi-eas-GCST90018621	Esophageal cancer || id:ebi-eas-GCST90018621	NA || id:cngb-om3117-saliva2017	MR Egger	30.2382	55	0.997338
cngb-om3117-saliva2017	ebi-eas-GCST90018621	Esophageal cancer || id:ebi-eas-GCST90018621	NA || id:cngb-om3117-saliva2017	Inverse variance weighted	30.4819	56	0.997861
cngb-om3117-saliva2018	ebi-eas-GCST90018621	Esophageal cancer || id:ebi-eas-GCST90018621	NA || id:cngb-om3117-saliva2018	MR Egger	57.1108	60	0.581976
cngb-om3117-saliva2018	ebi-eas-GCST90018621	Esophageal cancer || id:ebi-eas-GCST90018621	NA || id:cngb-om3117-saliva2018	Inverse variance weighted	58.0663	61	0.582908
cngb-om3117-saliva2019	ebi-eas-GCST90018621	Esophageal cancer || id:ebi-eas-GCST90018621	NA || id:cngb-om3117-saliva2019	MR Egger	82.6191	71	0.163127
cngb-om3117-saliva2019	ebi-eas-GCST90018621	Esophageal cancer || id:ebi-eas-GCST90018621	NA || id:cngb-om3117-saliva2019	Inverse variance weighted	82.8667	72	0.179164
cngb-om3117-saliva2020	ebi-eas-GCST90018621	Esophageal cancer || id:ebi-eas-GCST90018621	NA || id:cngb-om3117-saliva2020	MR Egger	94.9304	71	0.0305204
cngb-om3117-saliva2020	ebi-eas-GCST90018621	Esophageal cancer || id:ebi-eas-GCST90018621	NA || id:cngb-om3117-saliva2020	Inverse variance weighted	95.7036	72	0.032393
cngb-om3117-saliva2022	ebi-eas-GCST90018621	Esophageal cancer || id:ebi-eas-GCST90018621	NA || id:cngb-om3117-saliva2022	MR Egger	50.4929	70	0.962052
cngb-om3117-saliva2022	ebi-eas-GCST90018621	Esophageal cancer || id:ebi-eas-GCST90018621	NA || id:cngb-om3117-saliva2022	Inverse variance weighted	50.9714	71	0.965154
cngb-om3117-saliva2025	ebi-eas-GCST90018621	Esophageal cancer || id:ebi-eas-GCST90018621	NA || id:cngb-om3117-saliva2025	MR Egger	77.8761	66	0.150401
cngb-om3117-saliva2025	ebi-eas-GCST90018621	Esophageal cancer || id:ebi-eas-GCST90018621	NA || id:cngb-om3117-saliva2025	Inverse variance weighted	78.3316	67	0.1622
cngb-om3117-saliva2026	ebi-eas-GCST90018621	Esophageal cancer || id:ebi-eas-GCST90018621	NA || id:cngb-om3117-saliva2026	MR Egger	77.5214	75	0.398232
cngb-om3117-saliva2026	ebi-eas-GCST90018621	Esophageal cancer || id:ebi-eas-GCST90018621	NA || id:cngb-om3117-saliva2026	Inverse variance weighted	77.9493	76	0.416532
cngb-om3117-saliva2027	ebi-eas-GCST90018621	Esophageal cancer || id:ebi-eas-GCST90018621	NA || id:cngb-om3117-saliva2027	MR Egger	81.4674	69	0.14472
cngb-om3117-saliva2027	ebi-eas-GCST90018621	Esophageal cancer || id:ebi-eas-GCST90018621	NA || id:cngb-om3117-saliva2027	Inverse variance weighted	81.9232	70	0.155962
cngb-om3117-saliva2028	ebi-eas-GCST90018621	Esophageal cancer || id:ebi-eas-GCST90018621	NA || id:cngb-om3117-saliva2028	MR Egger	58.0937	64	0.684243
cngb-om3117-saliva2028	ebi-eas-GCST90018621	Esophageal cancer || id:ebi-eas-GCST90018621	NA || id:cngb-om3117-saliva2028	Inverse variance weighted	59.03	65	0.684946
cngb-om3117-saliva203	ebi-eas-GCST90018621	Esophageal cancer || id:ebi-eas-GCST90018621	NA || id:cngb-om3117-saliva203	MR Egger	79.6085	65	0.104983
cngb-om3117-saliva203	ebi-eas-GCST90018621	Esophageal cancer || id:ebi-eas-GCST90018621	NA || id:cngb-om3117-saliva203	Inverse variance weighted	79.6193	66	0.121081
cngb-om3117-saliva2030	ebi-eas-GCST90018621	Esophageal cancer || id:ebi-eas-GCST90018621	NA || id:cngb-om3117-saliva2030	MR Egger	96.6609	80	0.0989919
cngb-om3117-saliva2030	ebi-eas-GCST90018621	Esophageal cancer || id:ebi-eas-GCST90018621	NA || id:cngb-om3117-saliva2030	Inverse variance weighted	105.423	81	0.0355112
cngb-om3117-saliva2033	ebi-eas-GCST90018621	Esophageal cancer || id:ebi-eas-GCST90018621	NA || id:cngb-om3117-saliva2033	MR Egger	35.245	54	0.977446
cngb-om3117-saliva2033	ebi-eas-GCST90018621	Esophageal cancer || id:ebi-eas-GCST90018621	NA || id:cngb-om3117-saliva2033	Inverse variance weighted	35.245	55	0.982437
cngb-om3117-saliva2034	ebi-eas-GCST90018621	Esophageal cancer || id:ebi-eas-GCST90018621	NA || id:cngb-om3117-saliva2034	MR Egger	61.7392	68	0.690274
cngb-om3117-saliva2034	ebi-eas-GCST90018621	Esophageal cancer || id:ebi-eas-GCST90018621	NA || id:cngb-om3117-saliva2034	Inverse variance weighted	61.8693	69	0.716332
cngb-om3117-saliva2035	ebi-eas-GCST90018621	Esophageal cancer || id:ebi-eas-GCST90018621	NA || id:cngb-om3117-saliva2035	MR Egger	65.7226	71	0.654687
cngb-om3117-saliva2035	ebi-eas-GCST90018621	Esophageal cancer || id:ebi-eas-GCST90018621	NA || id:cngb-om3117-saliva2035	Inverse variance weighted	67.0084	72	0.644333
cngb-om3117-saliva2036	ebi-eas-GCST90018621	Esophageal cancer || id:ebi-eas-GCST90018621	NA || id:cngb-om3117-saliva2036	MR Egger	103.685	67	0.00271029
cngb-om3117-saliva2036	ebi-eas-GCST90018621	Esophageal cancer || id:ebi-eas-GCST90018621	NA || id:cngb-om3117-saliva2036	Inverse variance weighted	103.685	68	0.0034599
cngb-om3117-saliva2038	ebi-eas-GCST90018621	Esophageal cancer || id:ebi-eas-GCST90018621	NA || id:cngb-om3117-saliva2038	MR Egger	62.9579	68	0.650238
cngb-om3117-saliva2038	ebi-eas-GCST90018621	Esophageal cancer || id:ebi-eas-GCST90018621	NA || id:cngb-om3117-saliva2038	Inverse variance weighted	62.9864	69	0.680956
cngb-om3117-saliva2039	ebi-eas-GCST90018621	Esophageal cancer || id:ebi-eas-GCST90018621	NA || id:cngb-om3117-saliva2039	MR Egger	73.4153	76	0.562698
cngb-om3117-saliva2039	ebi-eas-GCST90018621	Esophageal cancer || id:ebi-eas-GCST90018621	NA || id:cngb-om3117-saliva2039	Inverse variance weighted	75.6183	77	0.523196
cngb-om3117-saliva204	ebi-eas-GCST90018621	Esophageal cancer || id:ebi-eas-GCST90018621	NA || id:cngb-om3117-saliva204	MR Egger	53.8566	69	0.909843
cngb-om3117-saliva204	ebi-eas-GCST90018621	Esophageal cancer || id:ebi-eas-GCST90018621	NA || id:cngb-om3117-saliva204	Inverse variance weighted	55.4708	70	0.897517
cngb-om3117-saliva2040	ebi-eas-GCST90018621	Esophageal cancer || id:ebi-eas-GCST90018621	NA || id:cngb-om3117-saliva2040	MR Egger	69.3173	69	0.466633
cngb-om3117-saliva2040	ebi-eas-GCST90018621	Esophageal cancer || id:ebi-eas-GCST90018621	NA || id:cngb-om3117-saliva2040	Inverse variance weighted	69.4677	70	0.495486
cngb-om3117-saliva2041	ebi-eas-GCST90018621	Esophageal cancer || id:ebi-eas-GCST90018621	NA || id:cngb-om3117-saliva2041	MR Egger	62.1772	69	0.706728
cngb-om3117-saliva2041	ebi-eas-GCST90018621	Esophageal cancer || id:ebi-eas-GCST90018621	NA || id:cngb-om3117-saliva2041	Inverse variance weighted	62.7637	70	0.718078
cngb-om3117-saliva2043	ebi-eas-GCST90018621	Esophageal cancer || id:ebi-eas-GCST90018621	NA || id:cngb-om3117-saliva2043	MR Egger	74.4543	81	0.682981
cngb-om3117-saliva2043	ebi-eas-GCST90018621	Esophageal cancer || id:ebi-eas-GCST90018621	NA || id:cngb-om3117-saliva2043	Inverse variance weighted	74.4832	82	0.710015
cngb-om3117-saliva2045	ebi-eas-GCST90018621	Esophageal cancer || id:ebi-eas-GCST90018621	NA || id:cngb-om3117-saliva2045	MR Egger	82.5111	73	0.208976
cngb-om3117-saliva2045	ebi-eas-GCST90018621	Esophageal cancer || id:ebi-eas-GCST90018621	NA || id:cngb-om3117-saliva2045	Inverse variance weighted	82.6849	74	0.229027
cngb-om3117-saliva2047	ebi-eas-GCST90018621	Esophageal cancer || id:ebi-eas-GCST90018621	NA || id:cngb-om3117-saliva2047	MR Egger	90.2593	84	0.300637
cngb-om3117-saliva2047	ebi-eas-GCST90018621	Esophageal cancer || id:ebi-eas-GCST90018621	NA || id:cngb-om3117-saliva2047	Inverse variance weighted	91.4199	85	0.297587
cngb-om3117-saliva2050	ebi-eas-GCST90018621	Esophageal cancer || id:ebi-eas-GCST90018621	NA || id:cngb-om3117-saliva2050	MR Egger	88.4484	74	0.120577
cngb-om3117-saliva2050	ebi-eas-GCST90018621	Esophageal cancer || id:ebi-eas-GCST90018621	NA || id:cngb-om3117-saliva2050	Inverse variance weighted	88.7813	75	0.132092
cngb-om3117-saliva2052	ebi-eas-GCST90018621	Esophageal cancer || id:ebi-eas-GCST90018621	NA || id:cngb-om3117-saliva2052	MR Egger	73.8864	69	0.321685
cngb-om3117-saliva2052	ebi-eas-GCST90018621	Esophageal cancer || id:ebi-eas-GCST90018621	NA || id:cngb-om3117-saliva2052	Inverse variance weighted	73.9271	70	0.351226
cngb-om3117-saliva2055	ebi-eas-GCST90018621	Esophageal cancer || id:ebi-eas-GCST90018621	NA || id:cngb-om3117-saliva2055	MR Egger	79.7922	78	0.422417
cngb-om3117-saliva2055	ebi-eas-GCST90018621	Esophageal cancer || id:ebi-eas-GCST90018621	NA || id:cngb-om3117-saliva2055	Inverse variance weighted	79.8021	79	0.45358
cngb-om3117-saliva2056	ebi-eas-GCST90018621	Esophageal cancer || id:ebi-eas-GCST90018621	NA || id:cngb-om3117-saliva2056	MR Egger	64.1071	66	0.543062
cngb-om3117-saliva2056	ebi-eas-GCST90018621	Esophageal cancer || id:ebi-eas-GCST90018621	NA || id:cngb-om3117-saliva2056	Inverse variance weighted	64.2547	67	0.572461
cngb-om3117-saliva2058	ebi-eas-GCST90018621	Esophageal cancer || id:ebi-eas-GCST90018621	NA || id:cngb-om3117-saliva2058	MR Egger	84.9502	77	0.250427
cngb-om3117-saliva2058	ebi-eas-GCST90018621	Esophageal cancer || id:ebi-eas-GCST90018621	NA || id:cngb-om3117-saliva2058	Inverse variance weighted	85.9539	78	0.251637
cngb-om3117-saliva2059	ebi-eas-GCST90018621	Esophageal cancer || id:ebi-eas-GCST90018621	NA || id:cngb-om3117-saliva2059	MR Egger	67.057	71	0.610634
cngb-om3117-saliva2059	ebi-eas-GCST90018621	Esophageal cancer || id:ebi-eas-GCST90018621	NA || id:cngb-om3117-saliva2059	Inverse variance weighted	68.9955	72	0.578539
cngb-om3117-saliva2060	ebi-eas-GCST90018621	Esophageal cancer || id:ebi-eas-GCST90018621	NA || id:cngb-om3117-saliva2060	MR Egger	113.191	88	0.0365538
cngb-om3117-saliva2060	ebi-eas-GCST90018621	Esophageal cancer || id:ebi-eas-GCST90018621	NA || id:cngb-om3117-saliva2060	Inverse variance weighted	115.689	89	0.0301684
cngb-om3117-saliva2061	ebi-eas-GCST90018621	Esophageal cancer || id:ebi-eas-GCST90018621	NA || id:cngb-om3117-saliva2061	MR Egger	92.442	70	0.0375291
cngb-om3117-saliva2061	ebi-eas-GCST90018621	Esophageal cancer || id:ebi-eas-GCST90018621	NA || id:cngb-om3117-saliva2061	Inverse variance weighted	92.4951	71	0.0442724
cngb-om3117-saliva2062	ebi-eas-GCST90018621	Esophageal cancer || id:ebi-eas-GCST90018621	NA || id:cngb-om3117-saliva2062	MR Egger	63.2948	70	0.701608
cngb-om3117-saliva2062	ebi-eas-GCST90018621	Esophageal cancer || id:ebi-eas-GCST90018621	NA || id:cngb-om3117-saliva2062	Inverse variance weighted	63.3243	71	0.729873
cngb-om3117-saliva2063	ebi-eas-GCST90018621	Esophageal cancer || id:ebi-eas-GCST90018621	NA || id:cngb-om3117-saliva2063	MR Egger	53.9662	61	0.726436
cngb-om3117-saliva2063	ebi-eas-GCST90018621	Esophageal cancer || id:ebi-eas-GCST90018621	NA || id:cngb-om3117-saliva2063	Inverse variance weighted	54.3433	62	0.744596
cngb-om3117-saliva2064	ebi-eas-GCST90018621	Esophageal cancer || id:ebi-eas-GCST90018621	NA || id:cngb-om3117-saliva2064	MR Egger	77.392	77	0.466023
cngb-om3117-saliva2064	ebi-eas-GCST90018621	Esophageal cancer || id:ebi-eas-GCST90018621	NA || id:cngb-om3117-saliva2064	Inverse variance weighted	77.6134	78	0.491053
cngb-om3117-saliva2065	ebi-eas-GCST90018621	Esophageal cancer || id:ebi-eas-GCST90018621	NA || id:cngb-om3117-saliva2065	MR Egger	69.7024	77	0.710054
cngb-om3117-saliva2065	ebi-eas-GCST90018621	Esophageal cancer || id:ebi-eas-GCST90018621	NA || id:cngb-om3117-saliva2065	Inverse variance weighted	69.7094	78	0.737278
cngb-om3117-saliva2069	ebi-eas-GCST90018621	Esophageal cancer || id:ebi-eas-GCST90018621	NA || id:cngb-om3117-saliva2069	MR Egger	57.7063	68	0.808849
cngb-om3117-saliva2069	ebi-eas-GCST90018621	Esophageal cancer || id:ebi-eas-GCST90018621	NA || id:cngb-om3117-saliva2069	Inverse variance weighted	59.8636	69	0.775639
cngb-om3117-saliva2070	ebi-eas-GCST90018621	Esophageal cancer || id:ebi-eas-GCST90018621	NA || id:cngb-om3117-saliva2070	MR Egger	36.6702	55	0.972933
cngb-om3117-saliva2070	ebi-eas-GCST90018621	Esophageal cancer || id:ebi-eas-GCST90018621	NA || id:cngb-om3117-saliva2070	Inverse variance weighted	36.8291	56	0.977666
cngb-om3117-saliva2071	ebi-eas-GCST90018621	Esophageal cancer || id:ebi-eas-GCST90018621	NA || id:cngb-om3117-saliva2071	MR Egger	44.6734	64	0.968428
cngb-om3117-saliva2071	ebi-eas-GCST90018621	Esophageal cancer || id:ebi-eas-GCST90018621	NA || id:cngb-om3117-saliva2071	Inverse variance weighted	45.0624	65	0.971817
cngb-om3117-saliva2072	ebi-eas-GCST90018621	Esophageal cancer || id:ebi-eas-GCST90018621	NA || id:cngb-om3117-saliva2072	MR Egger	88.2402	82	0.299025
cngb-om3117-saliva2072	ebi-eas-GCST90018621	Esophageal cancer || id:ebi-eas-GCST90018621	NA || id:cngb-om3117-saliva2072	Inverse variance weighted	92.6537	83	0.219661
cngb-om3117-saliva2073	ebi-eas-GCST90018621	Esophageal cancer || id:ebi-eas-GCST90018621	NA || id:cngb-om3117-saliva2073	MR Egger	65.0473	67	0.544821
cngb-om3117-saliva2073	ebi-eas-GCST90018621	Esophageal cancer || id:ebi-eas-GCST90018621	NA || id:cngb-om3117-saliva2073	Inverse variance weighted	65.1001	68	0.577256
cngb-om3117-saliva2074	ebi-eas-GCST90018621	Esophageal cancer || id:ebi-eas-GCST90018621	NA || id:cngb-om3117-saliva2074	MR Egger	63.664	57	0.253583
cngb-om3117-saliva2074	ebi-eas-GCST90018621	Esophageal cancer || id:ebi-eas-GCST90018621	NA || id:cngb-om3117-saliva2074	Inverse variance weighted	66.1714	58	0.215643
cngb-om3117-saliva2075	ebi-eas-GCST90018621	Esophageal cancer || id:ebi-eas-GCST90018621	NA || id:cngb-om3117-saliva2075	MR Egger	72.0826	79	0.696299
cngb-om3117-saliva2075	ebi-eas-GCST90018621	Esophageal cancer || id:ebi-eas-GCST90018621	NA || id:cngb-om3117-saliva2075	Inverse variance weighted	75.291	80	0.628108
cngb-om3117-saliva2077	ebi-eas-GCST90018621	Esophageal cancer || id:ebi-eas-GCST90018621	NA || id:cngb-om3117-saliva2077	MR Egger	53.3456	62	0.775169
cngb-om3117-saliva2077	ebi-eas-GCST90018621	Esophageal cancer || id:ebi-eas-GCST90018621	NA || id:cngb-om3117-saliva2077	Inverse variance weighted	55.0941	63	0.750497
cngb-om3117-saliva208	ebi-eas-GCST90018621	Esophageal cancer || id:ebi-eas-GCST90018621	NA || id:cngb-om3117-saliva208	MR Egger	49.7828	70	0.967855
cngb-om3117-saliva208	ebi-eas-GCST90018621	Esophageal cancer || id:ebi-eas-GCST90018621	NA || id:cngb-om3117-saliva208	Inverse variance weighted	49.7899	71	0.97374
cngb-om3117-saliva2080	ebi-eas-GCST90018621	Esophageal cancer || id:ebi-eas-GCST90018621	NA || id:cngb-om3117-saliva2080	MR Egger	78.855	85	0.667016
cngb-om3117-saliva2080	ebi-eas-GCST90018621	Esophageal cancer || id:ebi-eas-GCST90018621	NA || id:cngb-om3117-saliva2080	Inverse variance weighted	80.0065	86	0.661628
cngb-om3117-saliva2084	ebi-eas-GCST90018621	Esophageal cancer || id:ebi-eas-GCST90018621	NA || id:cngb-om3117-saliva2084	MR Egger	78.1387	75	0.379398
cngb-om3117-saliva2084	ebi-eas-GCST90018621	Esophageal cancer || id:ebi-eas-GCST90018621	NA || id:cngb-om3117-saliva2084	Inverse variance weighted	78.1536	76	0.410197
cngb-om3117-saliva2085	ebi-eas-GCST90018621	Esophageal cancer || id:ebi-eas-GCST90018621	NA || id:cngb-om3117-saliva2085	MR Egger	80.6332	68	0.14029
cngb-om3117-saliva2085	ebi-eas-GCST90018621	Esophageal cancer || id:ebi-eas-GCST90018621	NA || id:cngb-om3117-saliva2085	Inverse variance weighted	80.8141	69	0.156383
cngb-om3117-saliva2088	ebi-eas-GCST90018621	Esophageal cancer || id:ebi-eas-GCST90018621	NA || id:cngb-om3117-saliva2088	MR Egger	88.853	63	0.0176582
cngb-om3117-saliva2088	ebi-eas-GCST90018621	Esophageal cancer || id:ebi-eas-GCST90018621	NA || id:cngb-om3117-saliva2088	Inverse variance weighted	89.6743	64	0.0188156
cngb-om3117-saliva2089	ebi-eas-GCST90018621	Esophageal cancer || id:ebi-eas-GCST90018621	NA || id:cngb-om3117-saliva2089	MR Egger	74.5893	63	0.150625
cngb-om3117-saliva2089	ebi-eas-GCST90018621	Esophageal cancer || id:ebi-eas-GCST90018621	NA || id:cngb-om3117-saliva2089	Inverse variance weighted	76.0986	64	0.143063
cngb-om3117-saliva2090	ebi-eas-GCST90018621	Esophageal cancer || id:ebi-eas-GCST90018621	NA || id:cngb-om3117-saliva2090	MR Egger	59.5057	69	0.785558
cngb-om3117-saliva2090	ebi-eas-GCST90018621	Esophageal cancer || id:ebi-eas-GCST90018621	NA || id:cngb-om3117-saliva2090	Inverse variance weighted	59.5525	70	0.808956
cngb-om3117-saliva2091	ebi-eas-GCST90018621	Esophageal cancer || id:ebi-eas-GCST90018621	NA || id:cngb-om3117-saliva2091	MR Egger	90.8743	62	0.00986538
cngb-om3117-saliva2091	ebi-eas-GCST90018621	Esophageal cancer || id:ebi-eas-GCST90018621	NA || id:cngb-om3117-saliva2091	Inverse variance weighted	92.5442	63	0.00905502
cngb-om3117-saliva2092	ebi-eas-GCST90018621	Esophageal cancer || id:ebi-eas-GCST90018621	NA || id:cngb-om3117-saliva2092	MR Egger	80.0673	82	0.539801
cngb-om3117-saliva2092	ebi-eas-GCST90018621	Esophageal cancer || id:ebi-eas-GCST90018621	NA || id:cngb-om3117-saliva2092	Inverse variance weighted	80.081	83	0.570382
cngb-om3117-saliva2094	ebi-eas-GCST90018621	Esophageal cancer || id:ebi-eas-GCST90018621	NA || id:cngb-om3117-saliva2094	MR Egger	70.7743	69	0.418227
cngb-om3117-saliva2094	ebi-eas-GCST90018621	Esophageal cancer || id:ebi-eas-GCST90018621	NA || id:cngb-om3117-saliva2094	Inverse variance weighted	71.5399	70	0.426424
cngb-om3117-saliva2096	ebi-eas-GCST90018621	Esophageal cancer || id:ebi-eas-GCST90018621	NA || id:cngb-om3117-saliva2096	MR Egger	47.5914	59	0.856407
cngb-om3117-saliva2096	ebi-eas-GCST90018621	Esophageal cancer || id:ebi-eas-GCST90018621	NA || id:cngb-om3117-saliva2096	Inverse variance weighted	48.0766	60	0.866133
cngb-om3117-saliva2098	ebi-eas-GCST90018621	Esophageal cancer || id:ebi-eas-GCST90018621	NA || id:cngb-om3117-saliva2098	MR Egger	47.5641	58	0.834256
cngb-om3117-saliva2098	ebi-eas-GCST90018621	Esophageal cancer || id:ebi-eas-GCST90018621	NA || id:cngb-om3117-saliva2098	Inverse variance weighted	48.2017	59	0.841279
cngb-om3117-saliva21	ebi-eas-GCST90018621	Esophageal cancer || id:ebi-eas-GCST90018621	NA || id:cngb-om3117-saliva21	MR Egger	61.7113	74	0.845313
cngb-om3117-saliva21	ebi-eas-GCST90018621	Esophageal cancer || id:ebi-eas-GCST90018621	NA || id:cngb-om3117-saliva21	Inverse variance weighted	61.8297	75	0.862219
cngb-om3117-saliva210	ebi-eas-GCST90018621	Esophageal cancer || id:ebi-eas-GCST90018621	NA || id:cngb-om3117-saliva210	MR Egger	58.4735	64	0.671438
cngb-om3117-saliva210	ebi-eas-GCST90018621	Esophageal cancer || id:ebi-eas-GCST90018621	NA || id:cngb-om3117-saliva210	Inverse variance weighted	58.9617	65	0.687213
cngb-om3117-saliva2100	ebi-eas-GCST90018621	Esophageal cancer || id:ebi-eas-GCST90018621	NA || id:cngb-om3117-saliva2100	MR Egger	53.037	75	0.974421
cngb-om3117-saliva2100	ebi-eas-GCST90018621	Esophageal cancer || id:ebi-eas-GCST90018621	NA || id:cngb-om3117-saliva2100	Inverse variance weighted	53.8415	76	0.974643
cngb-om3117-saliva2104	ebi-eas-GCST90018621	Esophageal cancer || id:ebi-eas-GCST90018621	NA || id:cngb-om3117-saliva2104	MR Egger	62.8923	79	0.907683
cngb-om3117-saliva2104	ebi-eas-GCST90018621	Esophageal cancer || id:ebi-eas-GCST90018621	NA || id:cngb-om3117-saliva2104	Inverse variance weighted	63.1442	80	0.917118
cngb-om3117-saliva2105	ebi-eas-GCST90018621	Esophageal cancer || id:ebi-eas-GCST90018621	NA || id:cngb-om3117-saliva2105	MR Egger	101.682	80	0.0513908
cngb-om3117-saliva2105	ebi-eas-GCST90018621	Esophageal cancer || id:ebi-eas-GCST90018621	NA || id:cngb-om3117-saliva2105	Inverse variance weighted	102.827	81	0.0512745
cngb-om3117-saliva2106	ebi-eas-GCST90018621	Esophageal cancer || id:ebi-eas-GCST90018621	NA || id:cngb-om3117-saliva2106	MR Egger	89.638	73	0.0903475
cngb-om3117-saliva2106	ebi-eas-GCST90018621	Esophageal cancer || id:ebi-eas-GCST90018621	NA || id:cngb-om3117-saliva2106	Inverse variance weighted	92.6786	74	0.0699487
cngb-om3117-saliva2108	ebi-eas-GCST90018621	Esophageal cancer || id:ebi-eas-GCST90018621	NA || id:cngb-om3117-saliva2108	MR Egger	91.8486	81	0.192461
cngb-om3117-saliva2108	ebi-eas-GCST90018621	Esophageal cancer || id:ebi-eas-GCST90018621	NA || id:cngb-om3117-saliva2108	Inverse variance weighted	92.8127	82	0.194516
cngb-om3117-saliva211	ebi-eas-GCST90018621	Esophageal cancer || id:ebi-eas-GCST90018621	NA || id:cngb-om3117-saliva211	MR Egger	112.618	100	0.18302
cngb-om3117-saliva211	ebi-eas-GCST90018621	Esophageal cancer || id:ebi-eas-GCST90018621	NA || id:cngb-om3117-saliva211	Inverse variance weighted	113.181	101	0.191799
cngb-om3117-saliva2110	ebi-eas-GCST90018621	Esophageal cancer || id:ebi-eas-GCST90018621	NA || id:cngb-om3117-saliva2110	MR Egger	57.9589	71	0.867092
cngb-om3117-saliva2110	ebi-eas-GCST90018621	Esophageal cancer || id:ebi-eas-GCST90018621	NA || id:cngb-om3117-saliva2110	Inverse variance weighted	57.9703	72	0.884646
cngb-om3117-saliva2111	ebi-eas-GCST90018621	Esophageal cancer || id:ebi-eas-GCST90018621	NA || id:cngb-om3117-saliva2111	MR Egger	66.3189	81	0.88067
cngb-om3117-saliva2111	ebi-eas-GCST90018621	Esophageal cancer || id:ebi-eas-GCST90018621	NA || id:cngb-om3117-saliva2111	Inverse variance weighted	68.6711	82	0.853236
cngb-om3117-saliva2112	ebi-eas-GCST90018621	Esophageal cancer || id:ebi-eas-GCST90018621	NA || id:cngb-om3117-saliva2112	MR Egger	61.3808	73	0.831973
cngb-om3117-saliva2112	ebi-eas-GCST90018621	Esophageal cancer || id:ebi-eas-GCST90018621	NA || id:cngb-om3117-saliva2112	Inverse variance weighted	61.4226	74	0.851613
cngb-om3117-saliva2113	ebi-eas-GCST90018621	Esophageal cancer || id:ebi-eas-GCST90018621	NA || id:cngb-om3117-saliva2113	MR Egger	60.1633	75	0.893725
cngb-om3117-saliva2113	ebi-eas-GCST90018621	Esophageal cancer || id:ebi-eas-GCST90018621	NA || id:cngb-om3117-saliva2113	Inverse variance weighted	60.208	76	0.907765
cngb-om3117-saliva2115	ebi-eas-GCST90018621	Esophageal cancer || id:ebi-eas-GCST90018621	NA || id:cngb-om3117-saliva2115	MR Egger	75.4999	74	0.429671
cngb-om3117-saliva2115	ebi-eas-GCST90018621	Esophageal cancer || id:ebi-eas-GCST90018621	NA || id:cngb-om3117-saliva2115	Inverse variance weighted	76.1063	75	0.442636
cngb-om3117-saliva2117	ebi-eas-GCST90018621	Esophageal cancer || id:ebi-eas-GCST90018621	NA || id:cngb-om3117-saliva2117	MR Egger	68.0039	71	0.57882
cngb-om3117-saliva2117	ebi-eas-GCST90018621	Esophageal cancer || id:ebi-eas-GCST90018621	NA || id:cngb-om3117-saliva2117	Inverse variance weighted	68.3083	72	0.6015
cngb-om3117-saliva2118	ebi-eas-GCST90018621	Esophageal cancer || id:ebi-eas-GCST90018621	NA || id:cngb-om3117-saliva2118	MR Egger	60.1997	67	0.709
cngb-om3117-saliva2118	ebi-eas-GCST90018621	Esophageal cancer || id:ebi-eas-GCST90018621	NA || id:cngb-om3117-saliva2118	Inverse variance weighted	60.2181	68	0.73788
cngb-om3117-saliva2120	ebi-eas-GCST90018621	Esophageal cancer || id:ebi-eas-GCST90018621	NA || id:cngb-om3117-saliva2120	MR Egger	60.7476	66	0.659619
cngb-om3117-saliva2120	ebi-eas-GCST90018621	Esophageal cancer || id:ebi-eas-GCST90018621	NA || id:cngb-om3117-saliva2120	Inverse variance weighted	61.4069	67	0.669768
cngb-om3117-saliva2124	ebi-eas-GCST90018621	Esophageal cancer || id:ebi-eas-GCST90018621	NA || id:cngb-om3117-saliva2124	MR Egger	85.9844	70	0.0942006
cngb-om3117-saliva2124	ebi-eas-GCST90018621	Esophageal cancer || id:ebi-eas-GCST90018621	NA || id:cngb-om3117-saliva2124	Inverse variance weighted	87.4835	71	0.0895236
cngb-om3117-saliva2125	ebi-eas-GCST90018621	Esophageal cancer || id:ebi-eas-GCST90018621	NA || id:cngb-om3117-saliva2125	MR Egger	59.7406	72	0.84843
cngb-om3117-saliva2125	ebi-eas-GCST90018621	Esophageal cancer || id:ebi-eas-GCST90018621	NA || id:cngb-om3117-saliva2125	Inverse variance weighted	61.462	73	0.830071
cngb-om3117-saliva2128	ebi-eas-GCST90018621	Esophageal cancer || id:ebi-eas-GCST90018621	NA || id:cngb-om3117-saliva2128	MR Egger	76.7994	75	0.420693
cngb-om3117-saliva2128	ebi-eas-GCST90018621	Esophageal cancer || id:ebi-eas-GCST90018621	NA || id:cngb-om3117-saliva2128	Inverse variance weighted	81.2496	76	0.319114
cngb-om3117-saliva213	ebi-eas-GCST90018621	Esophageal cancer || id:ebi-eas-GCST90018621	NA || id:cngb-om3117-saliva213	MR Egger	79.9877	64	0.0856667
cngb-om3117-saliva213	ebi-eas-GCST90018621	Esophageal cancer || id:ebi-eas-GCST90018621	NA || id:cngb-om3117-saliva213	Inverse variance weighted	82.4998	65	0.0704213
cngb-om3117-saliva2133	ebi-eas-GCST90018621	Esophageal cancer || id:ebi-eas-GCST90018621	NA || id:cngb-om3117-saliva2133	MR Egger	58.8211	86	0.988997
cngb-om3117-saliva2133	ebi-eas-GCST90018621	Esophageal cancer || id:ebi-eas-GCST90018621	NA || id:cngb-om3117-saliva2133	Inverse variance weighted	59.5848	87	0.989172
cngb-om3117-saliva2134	ebi-eas-GCST90018621	Esophageal cancer || id:ebi-eas-GCST90018621	NA || id:cngb-om3117-saliva2134	MR Egger	76.9809	80	0.574895
cngb-om3117-saliva2134	ebi-eas-GCST90018621	Esophageal cancer || id:ebi-eas-GCST90018621	NA || id:cngb-om3117-saliva2134	Inverse variance weighted	77.5627	81	0.587602
cngb-om3117-saliva2136	ebi-eas-GCST90018621	Esophageal cancer || id:ebi-eas-GCST90018621	NA || id:cngb-om3117-saliva2136	MR Egger	51.6152	70	0.951312
cngb-om3117-saliva2136	ebi-eas-GCST90018621	Esophageal cancer || id:ebi-eas-GCST90018621	NA || id:cngb-om3117-saliva2136	Inverse variance weighted	51.6414	71	0.959414
cngb-om3117-saliva2138	ebi-eas-GCST90018621	Esophageal cancer || id:ebi-eas-GCST90018621	NA || id:cngb-om3117-saliva2138	MR Egger	80.3491	68	0.145199
cngb-om3117-saliva2138	ebi-eas-GCST90018621	Esophageal cancer || id:ebi-eas-GCST90018621	NA || id:cngb-om3117-saliva2138	Inverse variance weighted	80.6055	69	0.160246
cngb-om3117-saliva214	ebi-eas-GCST90018621	Esophageal cancer || id:ebi-eas-GCST90018621	NA || id:cngb-om3117-saliva214	MR Egger	60.2163	67	0.708472
cngb-om3117-saliva214	ebi-eas-GCST90018621	Esophageal cancer || id:ebi-eas-GCST90018621	NA || id:cngb-om3117-saliva214	Inverse variance weighted	61.0098	68	0.713474
cngb-om3117-saliva2142	ebi-eas-GCST90018621	Esophageal cancer || id:ebi-eas-GCST90018621	NA || id:cngb-om3117-saliva2142	MR Egger	65.4686	76	0.800228
cngb-om3117-saliva2142	ebi-eas-GCST90018621	Esophageal cancer || id:ebi-eas-GCST90018621	NA || id:cngb-om3117-saliva2142	Inverse variance weighted	73.7362	77	0.584285
cngb-om3117-saliva2145	ebi-eas-GCST90018621	Esophageal cancer || id:ebi-eas-GCST90018621	NA || id:cngb-om3117-saliva2145	MR Egger	57.2674	71	0.880896
cngb-om3117-saliva2145	ebi-eas-GCST90018621	Esophageal cancer || id:ebi-eas-GCST90018621	NA || id:cngb-om3117-saliva2145	Inverse variance weighted	59.9041	72	0.844779
cngb-om3117-saliva2147	ebi-eas-GCST90018621	Esophageal cancer || id:ebi-eas-GCST90018621	NA || id:cngb-om3117-saliva2147	MR Egger	69.4445	70	0.496272
cngb-om3117-saliva2147	ebi-eas-GCST90018621	Esophageal cancer || id:ebi-eas-GCST90018621	NA || id:cngb-om3117-saliva2147	Inverse variance weighted	71.2133	71	0.470564
cngb-om3117-saliva2149	ebi-eas-GCST90018621	Esophageal cancer || id:ebi-eas-GCST90018621	NA || id:cngb-om3117-saliva2149	MR Egger	79.846	75	0.329376
cngb-om3117-saliva2149	ebi-eas-GCST90018621	Esophageal cancer || id:ebi-eas-GCST90018621	NA || id:cngb-om3117-saliva2149	Inverse variance weighted	80.0005	76	0.354637
cngb-om3117-saliva2150	ebi-eas-GCST90018621	Esophageal cancer || id:ebi-eas-GCST90018621	NA || id:cngb-om3117-saliva2150	MR Egger	76.888	67	0.191491
cngb-om3117-saliva2150	ebi-eas-GCST90018621	Esophageal cancer || id:ebi-eas-GCST90018621	NA || id:cngb-om3117-saliva2150	Inverse variance weighted	79.4734	68	0.16113
cngb-om3117-saliva2152	ebi-eas-GCST90018621	Esophageal cancer || id:ebi-eas-GCST90018621	NA || id:cngb-om3117-saliva2152	MR Egger	68.8909	64	0.315487
cngb-om3117-saliva2152	ebi-eas-GCST90018621	Esophageal cancer || id:ebi-eas-GCST90018621	NA || id:cngb-om3117-saliva2152	Inverse variance weighted	69.044	65	0.342445
cngb-om3117-saliva2155	ebi-eas-GCST90018621	Esophageal cancer || id:ebi-eas-GCST90018621	NA || id:cngb-om3117-saliva2155	MR Egger	81.9849	72	0.197265
cngb-om3117-saliva2155	ebi-eas-GCST90018621	Esophageal cancer || id:ebi-eas-GCST90018621	NA || id:cngb-om3117-saliva2155	Inverse variance weighted	82.5014	73	0.209189
cngb-om3117-saliva2157	ebi-eas-GCST90018621	Esophageal cancer || id:ebi-eas-GCST90018621	NA || id:cngb-om3117-saliva2157	MR Egger	78.373	75	0.372346
cngb-om3117-saliva2157	ebi-eas-GCST90018621	Esophageal cancer || id:ebi-eas-GCST90018621	NA || id:cngb-om3117-saliva2157	Inverse variance weighted	82.5571	76	0.283995
cngb-om3117-saliva2159	ebi-eas-GCST90018621	Esophageal cancer || id:ebi-eas-GCST90018621	NA || id:cngb-om3117-saliva2159	MR Egger	72.1744	71	0.438837
cngb-om3117-saliva2159	ebi-eas-GCST90018621	Esophageal cancer || id:ebi-eas-GCST90018621	NA || id:cngb-om3117-saliva2159	Inverse variance weighted	74.2051	72	0.406186
cngb-om3117-saliva2162	ebi-eas-GCST90018621	Esophageal cancer || id:ebi-eas-GCST90018621	NA || id:cngb-om3117-saliva2162	MR Egger	81.9049	74	0.247509
cngb-om3117-saliva2162	ebi-eas-GCST90018621	Esophageal cancer || id:ebi-eas-GCST90018621	NA || id:cngb-om3117-saliva2162	Inverse variance weighted	82.0796	75	0.269326
cngb-om3117-saliva2164	ebi-eas-GCST90018621	Esophageal cancer || id:ebi-eas-GCST90018621	NA || id:cngb-om3117-saliva2164	MR Egger	68.5642	70	0.526195
cngb-om3117-saliva2164	ebi-eas-GCST90018621	Esophageal cancer || id:ebi-eas-GCST90018621	NA || id:cngb-om3117-saliva2164	Inverse variance weighted	69.0459	71	0.543557
cngb-om3117-saliva2165	ebi-eas-GCST90018621	Esophageal cancer || id:ebi-eas-GCST90018621	NA || id:cngb-om3117-saliva2165	MR Egger	60.6101	64	0.597103
cngb-om3117-saliva2165	ebi-eas-GCST90018621	Esophageal cancer || id:ebi-eas-GCST90018621	NA || id:cngb-om3117-saliva2165	Inverse variance weighted	61.855	65	0.58771
cngb-om3117-saliva2166	ebi-eas-GCST90018621	Esophageal cancer || id:ebi-eas-GCST90018621	NA || id:cngb-om3117-saliva2166	MR Egger	60.7844	63	0.555722
cngb-om3117-saliva2166	ebi-eas-GCST90018621	Esophageal cancer || id:ebi-eas-GCST90018621	NA || id:cngb-om3117-saliva2166	Inverse variance weighted	60.9193	64	0.586124
cngb-om3117-saliva2167	ebi-eas-GCST90018621	Esophageal cancer || id:ebi-eas-GCST90018621	NA || id:cngb-om3117-saliva2167	MR Egger	66.0274	70	0.612432
cngb-om3117-saliva2167	ebi-eas-GCST90018621	Esophageal cancer || id:ebi-eas-GCST90018621	NA || id:cngb-om3117-saliva2167	Inverse variance weighted	67.853	71	0.583908
cngb-om3117-saliva2168	ebi-eas-GCST90018621	Esophageal cancer || id:ebi-eas-GCST90018621	NA || id:cngb-om3117-saliva2168	MR Egger	81.7305	70	0.159498
cngb-om3117-saliva2168	ebi-eas-GCST90018621	Esophageal cancer || id:ebi-eas-GCST90018621	NA || id:cngb-om3117-saliva2168	Inverse variance weighted	84.2312	71	0.134975
cngb-om3117-saliva2169	ebi-eas-GCST90018621	Esophageal cancer || id:ebi-eas-GCST90018621	NA || id:cngb-om3117-saliva2169	MR Egger	95.5984	82	0.144649
cngb-om3117-saliva2169	ebi-eas-GCST90018621	Esophageal cancer || id:ebi-eas-GCST90018621	NA || id:cngb-om3117-saliva2169	Inverse variance weighted	95.9673	83	0.15637
cngb-om3117-saliva217	ebi-eas-GCST90018621	Esophageal cancer || id:ebi-eas-GCST90018621	NA || id:cngb-om3117-saliva217	MR Egger	67.558	72	0.626342
cngb-om3117-saliva217	ebi-eas-GCST90018621	Esophageal cancer || id:ebi-eas-GCST90018621	NA || id:cngb-om3117-saliva217	Inverse variance weighted	67.9394	73	0.645565
cngb-om3117-saliva2172	ebi-eas-GCST90018621	Esophageal cancer || id:ebi-eas-GCST90018621	NA || id:cngb-om3117-saliva2172	MR Egger	70.2974	67	0.367791
cngb-om3117-saliva2172	ebi-eas-GCST90018621	Esophageal cancer || id:ebi-eas-GCST90018621	NA || id:cngb-om3117-saliva2172	Inverse variance weighted	70.6138	68	0.390371
cngb-om3117-saliva2176	ebi-eas-GCST90018621	Esophageal cancer || id:ebi-eas-GCST90018621	NA || id:cngb-om3117-saliva2176	MR Egger	76.7847	70	0.270332
cngb-om3117-saliva2176	ebi-eas-GCST90018621	Esophageal cancer || id:ebi-eas-GCST90018621	NA || id:cngb-om3117-saliva2176	Inverse variance weighted	77.4998	71	0.279204
cngb-om3117-saliva2177	ebi-eas-GCST90018621	Esophageal cancer || id:ebi-eas-GCST90018621	NA || id:cngb-om3117-saliva2177	MR Egger	77.1628	80	0.569112
cngb-om3117-saliva2177	ebi-eas-GCST90018621	Esophageal cancer || id:ebi-eas-GCST90018621	NA || id:cngb-om3117-saliva2177	Inverse variance weighted	77.2318	81	0.597997
cngb-om3117-saliva2178	ebi-eas-GCST90018621	Esophageal cancer || id:ebi-eas-GCST90018621	NA || id:cngb-om3117-saliva2178	MR Egger	70.433	75	0.627786
cngb-om3117-saliva2178	ebi-eas-GCST90018621	Esophageal cancer || id:ebi-eas-GCST90018621	NA || id:cngb-om3117-saliva2178	Inverse variance weighted	70.6647	76	0.651317
cngb-om3117-saliva2179	ebi-eas-GCST90018621	Esophageal cancer || id:ebi-eas-GCST90018621	NA || id:cngb-om3117-saliva2179	MR Egger	91.4795	80	0.1789
cngb-om3117-saliva2179	ebi-eas-GCST90018621	Esophageal cancer || id:ebi-eas-GCST90018621	NA || id:cngb-om3117-saliva2179	Inverse variance weighted	91.8386	81	0.192658
cngb-om3117-saliva2182	ebi-eas-GCST90018621	Esophageal cancer || id:ebi-eas-GCST90018621	NA || id:cngb-om3117-saliva2182	MR Egger	44.3016	68	0.988488
cngb-om3117-saliva2182	ebi-eas-GCST90018621	Esophageal cancer || id:ebi-eas-GCST90018621	NA || id:cngb-om3117-saliva2182	Inverse variance weighted	46.654	69	0.982114
cngb-om3117-saliva2183	ebi-eas-GCST90018621	Esophageal cancer || id:ebi-eas-GCST90018621	NA || id:cngb-om3117-saliva2183	MR Egger	53.2025	81	0.992777
cngb-om3117-saliva2183	ebi-eas-GCST90018621	Esophageal cancer || id:ebi-eas-GCST90018621	NA || id:cngb-om3117-saliva2183	Inverse variance weighted	53.2299	82	0.994253
cngb-om3117-saliva2184	ebi-eas-GCST90018621	Esophageal cancer || id:ebi-eas-GCST90018621	NA || id:cngb-om3117-saliva2184	MR Egger	58.7016	71	0.851219
cngb-om3117-saliva2184	ebi-eas-GCST90018621	Esophageal cancer || id:ebi-eas-GCST90018621	NA || id:cngb-om3117-saliva2184	Inverse variance weighted	58.7044	72	0.870363
cngb-om3117-saliva2185	ebi-eas-GCST90018621	Esophageal cancer || id:ebi-eas-GCST90018621	NA || id:cngb-om3117-saliva2185	MR Egger	79.4261	90	0.779672
cngb-om3117-saliva2185	ebi-eas-GCST90018621	Esophageal cancer || id:ebi-eas-GCST90018621	NA || id:cngb-om3117-saliva2185	Inverse variance weighted	80.2419	91	0.782683
cngb-om3117-saliva2186	ebi-eas-GCST90018621	Esophageal cancer || id:ebi-eas-GCST90018621	NA || id:cngb-om3117-saliva2186	MR Egger	83.8724	73	0.180565
cngb-om3117-saliva2186	ebi-eas-GCST90018621	Esophageal cancer || id:ebi-eas-GCST90018621	NA || id:cngb-om3117-saliva2186	Inverse variance weighted	84.9595	74	0.180341
cngb-om3117-saliva2188	ebi-eas-GCST90018621	Esophageal cancer || id:ebi-eas-GCST90018621	NA || id:cngb-om3117-saliva2188	MR Egger	89.878	74	0.100992
cngb-om3117-saliva2188	ebi-eas-GCST90018621	Esophageal cancer || id:ebi-eas-GCST90018621	NA || id:cngb-om3117-saliva2188	Inverse variance weighted	91.1963	75	0.0983132
cngb-om3117-saliva2189	ebi-eas-GCST90018621	Esophageal cancer || id:ebi-eas-GCST90018621	NA || id:cngb-om3117-saliva2189	MR Egger	60.6593	70	0.779507
cngb-om3117-saliva2189	ebi-eas-GCST90018621	Esophageal cancer || id:ebi-eas-GCST90018621	NA || id:cngb-om3117-saliva2189	Inverse variance weighted	60.6593	71	0.804332
cngb-om3117-saliva219	ebi-eas-GCST90018621	Esophageal cancer || id:ebi-eas-GCST90018621	NA || id:cngb-om3117-saliva219	MR Egger	63.73	72	0.745802
cngb-om3117-saliva219	ebi-eas-GCST90018621	Esophageal cancer || id:ebi-eas-GCST90018621	NA || id:cngb-om3117-saliva219	Inverse variance weighted	64.6424	73	0.74673
cngb-om3117-saliva2190	ebi-eas-GCST90018621	Esophageal cancer || id:ebi-eas-GCST90018621	NA || id:cngb-om3117-saliva2190	MR Egger	72.9104	70	0.382534
cngb-om3117-saliva2190	ebi-eas-GCST90018621	Esophageal cancer || id:ebi-eas-GCST90018621	NA || id:cngb-om3117-saliva2190	Inverse variance weighted	74.9938	71	0.350194
cngb-om3117-saliva2191	ebi-eas-GCST90018621	Esophageal cancer || id:ebi-eas-GCST90018621	NA || id:cngb-om3117-saliva2191	MR Egger	78.406	81	0.560988
cngb-om3117-saliva2191	ebi-eas-GCST90018621	Esophageal cancer || id:ebi-eas-GCST90018621	NA || id:cngb-om3117-saliva2191	Inverse variance weighted	79.6851	82	0.551829
cngb-om3117-saliva2194	ebi-eas-GCST90018621	Esophageal cancer || id:ebi-eas-GCST90018621	NA || id:cngb-om3117-saliva2194	MR Egger	72.4194	63	0.195071
cngb-om3117-saliva2194	ebi-eas-GCST90018621	Esophageal cancer || id:ebi-eas-GCST90018621	NA || id:cngb-om3117-saliva2194	Inverse variance weighted	72.8533	64	0.209711
cngb-om3117-saliva2195	ebi-eas-GCST90018621	Esophageal cancer || id:ebi-eas-GCST90018621	NA || id:cngb-om3117-saliva2195	MR Egger	65.1195	73	0.732878
cngb-om3117-saliva2195	ebi-eas-GCST90018621	Esophageal cancer || id:ebi-eas-GCST90018621	NA || id:cngb-om3117-saliva2195	Inverse variance weighted	65.1198	74	0.759897
cngb-om3117-saliva2196	ebi-eas-GCST90018621	Esophageal cancer || id:ebi-eas-GCST90018621	NA || id:cngb-om3117-saliva2196	MR Egger	87.5906	69	0.0649013
cngb-om3117-saliva2196	ebi-eas-GCST90018621	Esophageal cancer || id:ebi-eas-GCST90018621	NA || id:cngb-om3117-saliva2196	Inverse variance weighted	88.7411	70	0.0647044
cngb-om3117-saliva2197	ebi-eas-GCST90018621	Esophageal cancer || id:ebi-eas-GCST90018621	NA || id:cngb-om3117-saliva2197	MR Egger	69.6272	59	0.16216
cngb-om3117-saliva2197	ebi-eas-GCST90018621	Esophageal cancer || id:ebi-eas-GCST90018621	NA || id:cngb-om3117-saliva2197	Inverse variance weighted	70.1545	60	0.173763
cngb-om3117-saliva2198	ebi-eas-GCST90018621	Esophageal cancer || id:ebi-eas-GCST90018621	NA || id:cngb-om3117-saliva2198	MR Egger	49.6307	59	0.802521
cngb-om3117-saliva2198	ebi-eas-GCST90018621	Esophageal cancer || id:ebi-eas-GCST90018621	NA || id:cngb-om3117-saliva2198	Inverse variance weighted	50.1316	60	0.814292
cngb-om3117-saliva2199	ebi-eas-GCST90018621	Esophageal cancer || id:ebi-eas-GCST90018621	NA || id:cngb-om3117-saliva2199	MR Egger	69.1529	76	0.697931
cngb-om3117-saliva2199	ebi-eas-GCST90018621	Esophageal cancer || id:ebi-eas-GCST90018621	NA || id:cngb-om3117-saliva2199	Inverse variance weighted	69.7371	77	0.709032
cngb-om3117-saliva2200	ebi-eas-GCST90018621	Esophageal cancer || id:ebi-eas-GCST90018621	NA || id:cngb-om3117-saliva2200	MR Egger	79.6617	83	0.583443
cngb-om3117-saliva2200	ebi-eas-GCST90018621	Esophageal cancer || id:ebi-eas-GCST90018621	NA || id:cngb-om3117-saliva2200	Inverse variance weighted	79.7069	84	0.612311
cngb-om3117-saliva2202	ebi-eas-GCST90018621	Esophageal cancer || id:ebi-eas-GCST90018621	NA || id:cngb-om3117-saliva2202	MR Egger	85.0609	66	0.0572164
cngb-om3117-saliva2202	ebi-eas-GCST90018621	Esophageal cancer || id:ebi-eas-GCST90018621	NA || id:cngb-om3117-saliva2202	Inverse variance weighted	85.0946	67	0.0671236
cngb-om3117-saliva2204	ebi-eas-GCST90018621	Esophageal cancer || id:ebi-eas-GCST90018621	NA || id:cngb-om3117-saliva2204	MR Egger	70.4868	71	0.494874
cngb-om3117-saliva2204	ebi-eas-GCST90018621	Esophageal cancer || id:ebi-eas-GCST90018621	NA || id:cngb-om3117-saliva2204	Inverse variance weighted	70.4869	72	0.528418
cngb-om3117-saliva2205	ebi-eas-GCST90018621	Esophageal cancer || id:ebi-eas-GCST90018621	NA || id:cngb-om3117-saliva2205	MR Egger	93.8398	79	0.121781
cngb-om3117-saliva2205	ebi-eas-GCST90018621	Esophageal cancer || id:ebi-eas-GCST90018621	NA || id:cngb-om3117-saliva2205	Inverse variance weighted	96.7207	80	0.0982676
cngb-om3117-saliva2206	ebi-eas-GCST90018621	Esophageal cancer || id:ebi-eas-GCST90018621	NA || id:cngb-om3117-saliva2206	MR Egger	74.6084	68	0.272245
cngb-om3117-saliva2206	ebi-eas-GCST90018621	Esophageal cancer || id:ebi-eas-GCST90018621	NA || id:cngb-om3117-saliva2206	Inverse variance weighted	74.7125	69	0.298095
cngb-om3117-saliva2207	ebi-eas-GCST90018621	Esophageal cancer || id:ebi-eas-GCST90018621	NA || id:cngb-om3117-saliva2207	MR Egger	56.5614	59	0.565933
cngb-om3117-saliva2207	ebi-eas-GCST90018621	Esophageal cancer || id:ebi-eas-GCST90018621	NA || id:cngb-om3117-saliva2207	Inverse variance weighted	57.3388	60	0.573576
cngb-om3117-saliva2209	ebi-eas-GCST90018621	Esophageal cancer || id:ebi-eas-GCST90018621	NA || id:cngb-om3117-saliva2209	MR Egger	78.5052	68	0.180172
cngb-om3117-saliva2209	ebi-eas-GCST90018621	Esophageal cancer || id:ebi-eas-GCST90018621	NA || id:cngb-om3117-saliva2209	Inverse variance weighted	78.8612	69	0.195272
cngb-om3117-saliva221	ebi-eas-GCST90018621	Esophageal cancer || id:ebi-eas-GCST90018621	NA || id:cngb-om3117-saliva221	MR Egger	62.713	74	0.82228
cngb-om3117-saliva221	ebi-eas-GCST90018621	Esophageal cancer || id:ebi-eas-GCST90018621	NA || id:cngb-om3117-saliva221	Inverse variance weighted	62.792	75	0.841688
cngb-om3117-saliva2210	ebi-eas-GCST90018621	Esophageal cancer || id:ebi-eas-GCST90018621	NA || id:cngb-om3117-saliva2210	MR Egger	90.9569	84	0.283081
cngb-om3117-saliva2210	ebi-eas-GCST90018621	Esophageal cancer || id:ebi-eas-GCST90018621	NA || id:cngb-om3117-saliva2210	Inverse variance weighted	90.9615	85	0.309306
cngb-om3117-saliva2211	ebi-eas-GCST90018621	Esophageal cancer || id:ebi-eas-GCST90018621	NA || id:cngb-om3117-saliva2211	MR Egger	35.6893	62	0.997055
cngb-om3117-saliva2211	ebi-eas-GCST90018621	Esophageal cancer || id:ebi-eas-GCST90018621	NA || id:cngb-om3117-saliva2211	Inverse variance weighted	43.1594	63	0.973558
cngb-om3117-saliva2213	ebi-eas-GCST90018621	Esophageal cancer || id:ebi-eas-GCST90018621	NA || id:cngb-om3117-saliva2213	MR Egger	92.8232	74	0.068586
cngb-om3117-saliva2213	ebi-eas-GCST90018621	Esophageal cancer || id:ebi-eas-GCST90018621	NA || id:cngb-om3117-saliva2213	Inverse variance weighted	93.9979	75	0.0680999
cngb-om3117-saliva2214	ebi-eas-GCST90018621	Esophageal cancer || id:ebi-eas-GCST90018621	NA || id:cngb-om3117-saliva2214	MR Egger	74.9122	77	0.546139
cngb-om3117-saliva2214	ebi-eas-GCST90018621	Esophageal cancer || id:ebi-eas-GCST90018621	NA || id:cngb-om3117-saliva2214	Inverse variance weighted	75.0063	78	0.575049
cngb-om3117-saliva2215	ebi-eas-GCST90018621	Esophageal cancer || id:ebi-eas-GCST90018621	NA || id:cngb-om3117-saliva2215	MR Egger	96.9061	87	0.219365
cngb-om3117-saliva2215	ebi-eas-GCST90018621	Esophageal cancer || id:ebi-eas-GCST90018621	NA || id:cngb-om3117-saliva2215	Inverse variance weighted	97.2514	88	0.234482
cngb-om3117-saliva2217	ebi-eas-GCST90018621	Esophageal cancer || id:ebi-eas-GCST90018621	NA || id:cngb-om3117-saliva2217	MR Egger	72.8159	63	0.186334
cngb-om3117-saliva2217	ebi-eas-GCST90018621	Esophageal cancer || id:ebi-eas-GCST90018621	NA || id:cngb-om3117-saliva2217	Inverse variance weighted	73.2817	64	0.199873
cngb-om3117-saliva2219	ebi-eas-GCST90018621	Esophageal cancer || id:ebi-eas-GCST90018621	NA || id:cngb-om3117-saliva2219	MR Egger	80.2286	69	0.167402
cngb-om3117-saliva2219	ebi-eas-GCST90018621	Esophageal cancer || id:ebi-eas-GCST90018621	NA || id:cngb-om3117-saliva2219	Inverse variance weighted	82.1113	70	0.152564
cngb-om3117-saliva222	ebi-eas-GCST90018621	Esophageal cancer || id:ebi-eas-GCST90018621	NA || id:cngb-om3117-saliva222	MR Egger	82.0767	79	0.384164
cngb-om3117-saliva222	ebi-eas-GCST90018621	Esophageal cancer || id:ebi-eas-GCST90018621	NA || id:cngb-om3117-saliva222	Inverse variance weighted	82.9469	80	0.388683
cngb-om3117-saliva2220	ebi-eas-GCST90018621	Esophageal cancer || id:ebi-eas-GCST90018621	NA || id:cngb-om3117-saliva2220	MR Egger	67.6399	83	0.889189
cngb-om3117-saliva2220	ebi-eas-GCST90018621	Esophageal cancer || id:ebi-eas-GCST90018621	NA || id:cngb-om3117-saliva2220	Inverse variance weighted	68.1803	84	0.895174
cngb-om3117-saliva2222	ebi-eas-GCST90018621	Esophageal cancer || id:ebi-eas-GCST90018621	NA || id:cngb-om3117-saliva2222	MR Egger	68.0624	73	0.641587
cngb-om3117-saliva2222	ebi-eas-GCST90018621	Esophageal cancer || id:ebi-eas-GCST90018621	NA || id:cngb-om3117-saliva2222	Inverse variance weighted	70.5928	74	0.590735
cngb-om3117-saliva2227	ebi-eas-GCST90018621	Esophageal cancer || id:ebi-eas-GCST90018621	NA || id:cngb-om3117-saliva2227	MR Egger	75.2607	80	0.629049
cngb-om3117-saliva2227	ebi-eas-GCST90018621	Esophageal cancer || id:ebi-eas-GCST90018621	NA || id:cngb-om3117-saliva2227	Inverse variance weighted	76.2198	81	0.629507
cngb-om3117-saliva2228	ebi-eas-GCST90018621	Esophageal cancer || id:ebi-eas-GCST90018621	NA || id:cngb-om3117-saliva2228	MR Egger	57.9679	70	0.847219
cngb-om3117-saliva2228	ebi-eas-GCST90018621	Esophageal cancer || id:ebi-eas-GCST90018621	NA || id:cngb-om3117-saliva2228	Inverse variance weighted	58.1954	71	0.862154
cngb-om3117-saliva2232	ebi-eas-GCST90018621	Esophageal cancer || id:ebi-eas-GCST90018621	NA || id:cngb-om3117-saliva2232	MR Egger	81.7306	79	0.394464
cngb-om3117-saliva2232	ebi-eas-GCST90018621	Esophageal cancer || id:ebi-eas-GCST90018621	NA || id:cngb-om3117-saliva2232	Inverse variance weighted	82.169	80	0.411936
cngb-om3117-saliva2233	ebi-eas-GCST90018621	Esophageal cancer || id:ebi-eas-GCST90018621	NA || id:cngb-om3117-saliva2233	MR Egger	68.1178	63	0.307418
cngb-om3117-saliva2233	ebi-eas-GCST90018621	Esophageal cancer || id:ebi-eas-GCST90018621	NA || id:cngb-om3117-saliva2233	Inverse variance weighted	68.2202	64	0.335866
cngb-om3117-saliva2236	ebi-eas-GCST90018621	Esophageal cancer || id:ebi-eas-GCST90018621	NA || id:cngb-om3117-saliva2236	MR Egger	66.1476	78	0.828352
cngb-om3117-saliva2236	ebi-eas-GCST90018621	Esophageal cancer || id:ebi-eas-GCST90018621	NA || id:cngb-om3117-saliva2236	Inverse variance weighted	66.4042	79	0.843055
cngb-om3117-saliva2238	ebi-eas-GCST90018621	Esophageal cancer || id:ebi-eas-GCST90018621	NA || id:cngb-om3117-saliva2238	MR Egger	76.0576	84	0.719495
cngb-om3117-saliva2238	ebi-eas-GCST90018621	Esophageal cancer || id:ebi-eas-GCST90018621	NA || id:cngb-om3117-saliva2238	Inverse variance weighted	76.1239	85	0.743573
cngb-om3117-saliva2239	ebi-eas-GCST90018621	Esophageal cancer || id:ebi-eas-GCST90018621	NA || id:cngb-om3117-saliva2239	MR Egger	75.5128	65	0.175072
cngb-om3117-saliva2239	ebi-eas-GCST90018621	Esophageal cancer || id:ebi-eas-GCST90018621	NA || id:cngb-om3117-saliva2239	Inverse variance weighted	75.5187	66	0.197908
cngb-om3117-saliva2240	ebi-eas-GCST90018621	Esophageal cancer || id:ebi-eas-GCST90018621	NA || id:cngb-om3117-saliva2240	MR Egger	68.7676	66	0.383817
cngb-om3117-saliva2240	ebi-eas-GCST90018621	Esophageal cancer || id:ebi-eas-GCST90018621	NA || id:cngb-om3117-saliva2240	Inverse variance weighted	69.9231	67	0.379666
cngb-om3117-saliva2241	ebi-eas-GCST90018621	Esophageal cancer || id:ebi-eas-GCST90018621	NA || id:cngb-om3117-saliva2241	MR Egger	70.7014	80	0.761905
cngb-om3117-saliva2241	ebi-eas-GCST90018621	Esophageal cancer || id:ebi-eas-GCST90018621	NA || id:cngb-om3117-saliva2241	Inverse variance weighted	71.6697	81	0.76125
cngb-om3117-saliva2242	ebi-eas-GCST90018621	Esophageal cancer || id:ebi-eas-GCST90018621	NA || id:cngb-om3117-saliva2242	MR Egger	77.7022	77	0.456154
cngb-om3117-saliva2242	ebi-eas-GCST90018621	Esophageal cancer || id:ebi-eas-GCST90018621	NA || id:cngb-om3117-saliva2242	Inverse variance weighted	79.2045	78	0.440665
cngb-om3117-saliva2243	ebi-eas-GCST90018621	Esophageal cancer || id:ebi-eas-GCST90018621	NA || id:cngb-om3117-saliva2243	MR Egger	81.063	82	0.508502
cngb-om3117-saliva2243	ebi-eas-GCST90018621	Esophageal cancer || id:ebi-eas-GCST90018621	NA || id:cngb-om3117-saliva2243	Inverse variance weighted	81.0891	83	0.538875
cngb-om3117-saliva2246	ebi-eas-GCST90018621	Esophageal cancer || id:ebi-eas-GCST90018621	NA || id:cngb-om3117-saliva2246	MR Egger	69.6735	76	0.682118
cngb-om3117-saliva2246	ebi-eas-GCST90018621	Esophageal cancer || id:ebi-eas-GCST90018621	NA || id:cngb-om3117-saliva2246	Inverse variance weighted	69.7314	77	0.7092
cngb-om3117-saliva2247	ebi-eas-GCST90018621	Esophageal cancer || id:ebi-eas-GCST90018621	NA || id:cngb-om3117-saliva2247	MR Egger	74.938	60	0.0927091
cngb-om3117-saliva2247	ebi-eas-GCST90018621	Esophageal cancer || id:ebi-eas-GCST90018621	NA || id:cngb-om3117-saliva2247	Inverse variance weighted	76.1637	61	0.091358
cngb-om3117-saliva2249	ebi-eas-GCST90018621	Esophageal cancer || id:ebi-eas-GCST90018621	NA || id:cngb-om3117-saliva2249	MR Egger	74.8004	88	0.841014
cngb-om3117-saliva2249	ebi-eas-GCST90018621	Esophageal cancer || id:ebi-eas-GCST90018621	NA || id:cngb-om3117-saliva2249	Inverse variance weighted	75.6525	89	0.842477
cngb-om3117-saliva2250	ebi-eas-GCST90018621	Esophageal cancer || id:ebi-eas-GCST90018621	NA || id:cngb-om3117-saliva2250	MR Egger	57.3337	67	0.794063
cngb-om3117-saliva2250	ebi-eas-GCST90018621	Esophageal cancer || id:ebi-eas-GCST90018621	NA || id:cngb-om3117-saliva2250	Inverse variance weighted	57.5558	68	0.812748
cngb-om3117-saliva2252	ebi-eas-GCST90018621	Esophageal cancer || id:ebi-eas-GCST90018621	NA || id:cngb-om3117-saliva2252	MR Egger	88.7422	65	0.0268677
cngb-om3117-saliva2252	ebi-eas-GCST90018621	Esophageal cancer || id:ebi-eas-GCST90018621	NA || id:cngb-om3117-saliva2252	Inverse variance weighted	89.0989	66	0.0306624
cngb-om3117-saliva2253	ebi-eas-GCST90018621	Esophageal cancer || id:ebi-eas-GCST90018621	NA || id:cngb-om3117-saliva2253	MR Egger	73.6901	77	0.585776
cngb-om3117-saliva2253	ebi-eas-GCST90018621	Esophageal cancer || id:ebi-eas-GCST90018621	NA || id:cngb-om3117-saliva2253	Inverse variance weighted	73.8064	78	0.61345
cngb-om3117-saliva2255	ebi-eas-GCST90018621	Esophageal cancer || id:ebi-eas-GCST90018621	NA || id:cngb-om3117-saliva2255	MR Egger	64.2785	76	0.828871
cngb-om3117-saliva2255	ebi-eas-GCST90018621	Esophageal cancer || id:ebi-eas-GCST90018621	NA || id:cngb-om3117-saliva2255	Inverse variance weighted	66.4696	77	0.798498
cngb-om3117-saliva2256	ebi-eas-GCST90018621	Esophageal cancer || id:ebi-eas-GCST90018621	NA || id:cngb-om3117-saliva2256	MR Egger	63.2926	78	0.886214
cngb-om3117-saliva2256	ebi-eas-GCST90018621	Esophageal cancer || id:ebi-eas-GCST90018621	NA || id:cngb-om3117-saliva2256	Inverse variance weighted	63.4147	79	0.899436
cngb-om3117-saliva2257	ebi-eas-GCST90018621	Esophageal cancer || id:ebi-eas-GCST90018621	NA || id:cngb-om3117-saliva2257	MR Egger	86.7189	83	0.368427
cngb-om3117-saliva2257	ebi-eas-GCST90018621	Esophageal cancer || id:ebi-eas-GCST90018621	NA || id:cngb-om3117-saliva2257	Inverse variance weighted	86.7241	84	0.397715
cngb-om3117-saliva2259	ebi-eas-GCST90018621	Esophageal cancer || id:ebi-eas-GCST90018621	NA || id:cngb-om3117-saliva2259	MR Egger	94.3084	79	0.115202
cngb-om3117-saliva2259	ebi-eas-GCST90018621	Esophageal cancer || id:ebi-eas-GCST90018621	NA || id:cngb-om3117-saliva2259	Inverse variance weighted	94.3085	80	0.130931
cngb-om3117-saliva226	ebi-eas-GCST90018621	Esophageal cancer || id:ebi-eas-GCST90018621	NA || id:cngb-om3117-saliva226	MR Egger	67.4258	72	0.63069
cngb-om3117-saliva226	ebi-eas-GCST90018621	Esophageal cancer || id:ebi-eas-GCST90018621	NA || id:cngb-om3117-saliva226	Inverse variance weighted	67.5051	73	0.659514
cngb-om3117-saliva2261	ebi-eas-GCST90018621	Esophageal cancer || id:ebi-eas-GCST90018621	NA || id:cngb-om3117-saliva2261	MR Egger	95.0565	78	0.0918235
cngb-om3117-saliva2261	ebi-eas-GCST90018621	Esophageal cancer || id:ebi-eas-GCST90018621	NA || id:cngb-om3117-saliva2261	Inverse variance weighted	95.095	79	0.104779
cngb-om3117-saliva2262	ebi-eas-GCST90018621	Esophageal cancer || id:ebi-eas-GCST90018621	NA || id:cngb-om3117-saliva2262	MR Egger	85.4236	74	0.171364
cngb-om3117-saliva2262	ebi-eas-GCST90018621	Esophageal cancer || id:ebi-eas-GCST90018621	NA || id:cngb-om3117-saliva2262	Inverse variance weighted	88.667	75	0.133884
cngb-om3117-saliva2263	ebi-eas-GCST90018621	Esophageal cancer || id:ebi-eas-GCST90018621	NA || id:cngb-om3117-saliva2263	MR Egger	70.8495	76	0.64549
cngb-om3117-saliva2263	ebi-eas-GCST90018621	Esophageal cancer || id:ebi-eas-GCST90018621	NA || id:cngb-om3117-saliva2263	Inverse variance weighted	70.8498	77	0.675561
cngb-om3117-saliva2264	ebi-eas-GCST90018621	Esophageal cancer || id:ebi-eas-GCST90018621	NA || id:cngb-om3117-saliva2264	MR Egger	65.3111	74	0.754549
cngb-om3117-saliva2264	ebi-eas-GCST90018621	Esophageal cancer || id:ebi-eas-GCST90018621	NA || id:cngb-om3117-saliva2264	Inverse variance weighted	66.3513	75	0.751837
cngb-om3117-saliva2265	ebi-eas-GCST90018621	Esophageal cancer || id:ebi-eas-GCST90018621	NA || id:cngb-om3117-saliva2265	MR Egger	102.525	94	0.257136
cngb-om3117-saliva2265	ebi-eas-GCST90018621	Esophageal cancer || id:ebi-eas-GCST90018621	NA || id:cngb-om3117-saliva2265	Inverse variance weighted	102.548	95	0.280357
cngb-om3117-saliva2266	ebi-eas-GCST90018621	Esophageal cancer || id:ebi-eas-GCST90018621	NA || id:cngb-om3117-saliva2266	MR Egger	76.5053	72	0.336077
cngb-om3117-saliva2266	ebi-eas-GCST90018621	Esophageal cancer || id:ebi-eas-GCST90018621	NA || id:cngb-om3117-saliva2266	Inverse variance weighted	76.5111	73	0.366537
cngb-om3117-saliva2269	ebi-eas-GCST90018621	Esophageal cancer || id:ebi-eas-GCST90018621	NA || id:cngb-om3117-saliva2269	MR Egger	87.6246	86	0.430979
cngb-om3117-saliva2269	ebi-eas-GCST90018621	Esophageal cancer || id:ebi-eas-GCST90018621	NA || id:cngb-om3117-saliva2269	Inverse variance weighted	88.1567	87	0.445193
cngb-om3117-saliva2270	ebi-eas-GCST90018621	Esophageal cancer || id:ebi-eas-GCST90018621	NA || id:cngb-om3117-saliva2270	MR Egger	114.397	76	0.00291492
cngb-om3117-saliva2270	ebi-eas-GCST90018621	Esophageal cancer || id:ebi-eas-GCST90018621	NA || id:cngb-om3117-saliva2270	Inverse variance weighted	114.423	77	0.00364706
cngb-om3117-saliva2271	ebi-eas-GCST90018621	Esophageal cancer || id:ebi-eas-GCST90018621	NA || id:cngb-om3117-saliva2271	MR Egger	79.1752	72	0.262944
cngb-om3117-saliva2271	ebi-eas-GCST90018621	Esophageal cancer || id:ebi-eas-GCST90018621	NA || id:cngb-om3117-saliva2271	Inverse variance weighted	82.9971	73	0.198508
cngb-om3117-saliva2272	ebi-eas-GCST90018621	Esophageal cancer || id:ebi-eas-GCST90018621	NA || id:cngb-om3117-saliva2272	MR Egger	84.956	88	0.572101
cngb-om3117-saliva2272	ebi-eas-GCST90018621	Esophageal cancer || id:ebi-eas-GCST90018621	NA || id:cngb-om3117-saliva2272	Inverse variance weighted	85.2106	89	0.594054
cngb-om3117-saliva2273	ebi-eas-GCST90018621	Esophageal cancer || id:ebi-eas-GCST90018621	NA || id:cngb-om3117-saliva2273	MR Egger	75.6367	72	0.361871
cngb-om3117-saliva2273	ebi-eas-GCST90018621	Esophageal cancer || id:ebi-eas-GCST90018621	NA || id:cngb-om3117-saliva2273	Inverse variance weighted	76.8309	73	0.356944
cngb-om3117-saliva2279	ebi-eas-GCST90018621	Esophageal cancer || id:ebi-eas-GCST90018621	NA || id:cngb-om3117-saliva2279	MR Egger	99.3631	68	0.00784827
cngb-om3117-saliva2279	ebi-eas-GCST90018621	Esophageal cancer || id:ebi-eas-GCST90018621	NA || id:cngb-om3117-saliva2279	Inverse variance weighted	99.4943	69	0.00953372
cngb-om3117-saliva228	ebi-eas-GCST90018621	Esophageal cancer || id:ebi-eas-GCST90018621	NA || id:cngb-om3117-saliva228	MR Egger	116.24	76	0.00204664
cngb-om3117-saliva228	ebi-eas-GCST90018621	Esophageal cancer || id:ebi-eas-GCST90018621	NA || id:cngb-om3117-saliva228	Inverse variance weighted	117.85	77	0.00190225
cngb-om3117-saliva2284	ebi-eas-GCST90018621	Esophageal cancer || id:ebi-eas-GCST90018621	NA || id:cngb-om3117-saliva2284	MR Egger	59.2488	72	0.859098
cngb-om3117-saliva2284	ebi-eas-GCST90018621	Esophageal cancer || id:ebi-eas-GCST90018621	NA || id:cngb-om3117-saliva2284	Inverse variance weighted	59.3294	73	0.87591
cngb-om3117-saliva2285	ebi-eas-GCST90018621	Esophageal cancer || id:ebi-eas-GCST90018621	NA || id:cngb-om3117-saliva2285	MR Egger	82.438	78	0.343855
cngb-om3117-saliva2285	ebi-eas-GCST90018621	Esophageal cancer || id:ebi-eas-GCST90018621	NA || id:cngb-om3117-saliva2285	Inverse variance weighted	82.6134	79	0.36841
cngb-om3117-saliva2287	ebi-eas-GCST90018621	Esophageal cancer || id:ebi-eas-GCST90018621	NA || id:cngb-om3117-saliva2287	MR Egger	75.6771	73	0.392062
cngb-om3117-saliva2287	ebi-eas-GCST90018621	Esophageal cancer || id:ebi-eas-GCST90018621	NA || id:cngb-om3117-saliva2287	Inverse variance weighted	75.6771	74	0.424043
cngb-om3117-saliva2288	ebi-eas-GCST90018621	Esophageal cancer || id:ebi-eas-GCST90018621	NA || id:cngb-om3117-saliva2288	MR Egger	92.0926	77	0.115522
cngb-om3117-saliva2288	ebi-eas-GCST90018621	Esophageal cancer || id:ebi-eas-GCST90018621	NA || id:cngb-om3117-saliva2288	Inverse variance weighted	92.1121	78	0.131191
cngb-om3117-saliva2291	ebi-eas-GCST90018621	Esophageal cancer || id:ebi-eas-GCST90018621	NA || id:cngb-om3117-saliva2291	MR Egger	74.3053	76	0.533584
cngb-om3117-saliva2291	ebi-eas-GCST90018621	Esophageal cancer || id:ebi-eas-GCST90018621	NA || id:cngb-om3117-saliva2291	Inverse variance weighted	74.851	77	0.548126
cngb-om3117-saliva2292	ebi-eas-GCST90018621	Esophageal cancer || id:ebi-eas-GCST90018621	NA || id:cngb-om3117-saliva2292	MR Egger	61.4633	75	0.869588
cngb-om3117-saliva2292	ebi-eas-GCST90018621	Esophageal cancer || id:ebi-eas-GCST90018621	NA || id:cngb-om3117-saliva2292	Inverse variance weighted	61.9897	76	0.876947
cngb-om3117-saliva2294	ebi-eas-GCST90018621	Esophageal cancer || id:ebi-eas-GCST90018621	NA || id:cngb-om3117-saliva2294	MR Egger	71.4521	74	0.562336
cngb-om3117-saliva2294	ebi-eas-GCST90018621	Esophageal cancer || id:ebi-eas-GCST90018621	NA || id:cngb-om3117-saliva2294	Inverse variance weighted	71.5047	75	0.593001
cngb-om3117-saliva2296	ebi-eas-GCST90018621	Esophageal cancer || id:ebi-eas-GCST90018621	NA || id:cngb-om3117-saliva2296	MR Egger	72.4027	72	0.464517
cngb-om3117-saliva2296	ebi-eas-GCST90018621	Esophageal cancer || id:ebi-eas-GCST90018621	NA || id:cngb-om3117-saliva2296	Inverse variance weighted	72.463	73	0.495734
cngb-om3117-saliva2298	ebi-eas-GCST90018621	Esophageal cancer || id:ebi-eas-GCST90018621	NA || id:cngb-om3117-saliva2298	MR Egger	92.1168	87	0.33328
cngb-om3117-saliva2298	ebi-eas-GCST90018621	Esophageal cancer || id:ebi-eas-GCST90018621	NA || id:cngb-om3117-saliva2298	Inverse variance weighted	92.8757	88	0.340539
cngb-om3117-saliva2301	ebi-eas-GCST90018621	Esophageal cancer || id:ebi-eas-GCST90018621	NA || id:cngb-om3117-saliva2301	MR Egger	66.1131	67	0.507683
cngb-om3117-saliva2301	ebi-eas-GCST90018621	Esophageal cancer || id:ebi-eas-GCST90018621	NA || id:cngb-om3117-saliva2301	Inverse variance weighted	74.4992	68	0.275174
cngb-om3117-saliva2302	ebi-eas-GCST90018621	Esophageal cancer || id:ebi-eas-GCST90018621	NA || id:cngb-om3117-saliva2302	MR Egger	57.2422	68	0.820736
cngb-om3117-saliva2302	ebi-eas-GCST90018621	Esophageal cancer || id:ebi-eas-GCST90018621	NA || id:cngb-om3117-saliva2302	Inverse variance weighted	58.5742	69	0.810319
cngb-om3117-saliva2303	ebi-eas-GCST90018621	Esophageal cancer || id:ebi-eas-GCST90018621	NA || id:cngb-om3117-saliva2303	MR Egger	96.8253	80	0.0970116
cngb-om3117-saliva2303	ebi-eas-GCST90018621	Esophageal cancer || id:ebi-eas-GCST90018621	NA || id:cngb-om3117-saliva2303	Inverse variance weighted	97.6005	81	0.100967
cngb-om3117-saliva2306	ebi-eas-GCST90018621	Esophageal cancer || id:ebi-eas-GCST90018621	NA || id:cngb-om3117-saliva2306	MR Egger	69.1586	71	0.539741
cngb-om3117-saliva2306	ebi-eas-GCST90018621	Esophageal cancer || id:ebi-eas-GCST90018621	NA || id:cngb-om3117-saliva2306	Inverse variance weighted	71.2772	72	0.501915
cngb-om3117-saliva2307	ebi-eas-GCST90018621	Esophageal cancer || id:ebi-eas-GCST90018621	NA || id:cngb-om3117-saliva2307	MR Egger	45.9938	56	0.82754
cngb-om3117-saliva2307	ebi-eas-GCST90018621	Esophageal cancer || id:ebi-eas-GCST90018621	NA || id:cngb-om3117-saliva2307	Inverse variance weighted	46.0677	57	0.849499
cngb-om3117-saliva2308	ebi-eas-GCST90018621	Esophageal cancer || id:ebi-eas-GCST90018621	NA || id:cngb-om3117-saliva2308	MR Egger	93.5064	82	0.181118
cngb-om3117-saliva2308	ebi-eas-GCST90018621	Esophageal cancer || id:ebi-eas-GCST90018621	NA || id:cngb-om3117-saliva2308	Inverse variance weighted	94.6481	83	0.1798
cngb-om3117-saliva231	ebi-eas-GCST90018621	Esophageal cancer || id:ebi-eas-GCST90018621	NA || id:cngb-om3117-saliva231	MR Egger	121.362	104	0.117354
cngb-om3117-saliva231	ebi-eas-GCST90018621	Esophageal cancer || id:ebi-eas-GCST90018621	NA || id:cngb-om3117-saliva231	Inverse variance weighted	121.488	105	0.129532
cngb-om3117-saliva2311	ebi-eas-GCST90018621	Esophageal cancer || id:ebi-eas-GCST90018621	NA || id:cngb-om3117-saliva2311	MR Egger	93.5848	76	0.0834466
cngb-om3117-saliva2311	ebi-eas-GCST90018621	Esophageal cancer || id:ebi-eas-GCST90018621	NA || id:cngb-om3117-saliva2311	Inverse variance weighted	93.8548	77	0.0929286
cngb-om3117-saliva2313	ebi-eas-GCST90018621	Esophageal cancer || id:ebi-eas-GCST90018621	NA || id:cngb-om3117-saliva2313	MR Egger	82.6755	70	0.142701
cngb-om3117-saliva2313	ebi-eas-GCST90018621	Esophageal cancer || id:ebi-eas-GCST90018621	NA || id:cngb-om3117-saliva2313	Inverse variance weighted	83.4903	71	0.147427
cngb-om3117-saliva2315	ebi-eas-GCST90018621	Esophageal cancer || id:ebi-eas-GCST90018621	NA || id:cngb-om3117-saliva2315	MR Egger	72.958	72	0.4463
cngb-om3117-saliva2315	ebi-eas-GCST90018621	Esophageal cancer || id:ebi-eas-GCST90018621	NA || id:cngb-om3117-saliva2315	Inverse variance weighted	73.2024	73	0.471328
cngb-om3117-saliva2317	ebi-eas-GCST90018621	Esophageal cancer || id:ebi-eas-GCST90018621	NA || id:cngb-om3117-saliva2317	MR Egger	92.2751	88	0.356716
cngb-om3117-saliva2317	ebi-eas-GCST90018621	Esophageal cancer || id:ebi-eas-GCST90018621	NA || id:cngb-om3117-saliva2317	Inverse variance weighted	97.2138	89	0.258722
cngb-om3117-saliva232	ebi-eas-GCST90018621	Esophageal cancer || id:ebi-eas-GCST90018621	NA || id:cngb-om3117-saliva232	MR Egger	63.9008	63	0.444631
cngb-om3117-saliva232	ebi-eas-GCST90018621	Esophageal cancer || id:ebi-eas-GCST90018621	NA || id:cngb-om3117-saliva232	Inverse variance weighted	64.4046	64	0.462307
cngb-om3117-saliva2320	ebi-eas-GCST90018621	Esophageal cancer || id:ebi-eas-GCST90018621	NA || id:cngb-om3117-saliva2320	MR Egger	68.9198	66	0.378912
cngb-om3117-saliva2320	ebi-eas-GCST90018621	Esophageal cancer || id:ebi-eas-GCST90018621	NA || id:cngb-om3117-saliva2320	Inverse variance weighted	69.7866	67	0.384033
cngb-om3117-saliva2321	ebi-eas-GCST90018621	Esophageal cancer || id:ebi-eas-GCST90018621	NA || id:cngb-om3117-saliva2321	MR Egger	94.9798	82	0.154824
cngb-om3117-saliva2321	ebi-eas-GCST90018621	Esophageal cancer || id:ebi-eas-GCST90018621	NA || id:cngb-om3117-saliva2321	Inverse variance weighted	94.9974	83	0.17337
cngb-om3117-saliva2322	ebi-eas-GCST90018621	Esophageal cancer || id:ebi-eas-GCST90018621	NA || id:cngb-om3117-saliva2322	MR Egger	42.549	49	0.730556
cngb-om3117-saliva2322	ebi-eas-GCST90018621	Esophageal cancer || id:ebi-eas-GCST90018621	NA || id:cngb-om3117-saliva2322	Inverse variance weighted	48.0692	50	0.551193
cngb-om3117-saliva2330	ebi-eas-GCST90018621	Esophageal cancer || id:ebi-eas-GCST90018621	NA || id:cngb-om3117-saliva2330	MR Egger	63.0455	75	0.835998
cngb-om3117-saliva2330	ebi-eas-GCST90018621	Esophageal cancer || id:ebi-eas-GCST90018621	NA || id:cngb-om3117-saliva2330	Inverse variance weighted	63.187	76	0.852976
cngb-om3117-saliva2331	ebi-eas-GCST90018621	Esophageal cancer || id:ebi-eas-GCST90018621	NA || id:cngb-om3117-saliva2331	MR Egger	100.169	79	0.0541917
cngb-om3117-saliva2331	ebi-eas-GCST90018621	Esophageal cancer || id:ebi-eas-GCST90018621	NA || id:cngb-om3117-saliva2331	Inverse variance weighted	101.212	80	0.0548209
cngb-om3117-saliva2332	ebi-eas-GCST90018621	Esophageal cancer || id:ebi-eas-GCST90018621	NA || id:cngb-om3117-saliva2332	MR Egger	64.8919	65	0.480447
cngb-om3117-saliva2332	ebi-eas-GCST90018621	Esophageal cancer || id:ebi-eas-GCST90018621	NA || id:cngb-om3117-saliva2332	Inverse variance weighted	66.7164	66	0.452182
cngb-om3117-saliva2337	ebi-eas-GCST90018621	Esophageal cancer || id:ebi-eas-GCST90018621	NA || id:cngb-om3117-saliva2337	MR Egger	79.9008	63	0.0739457
cngb-om3117-saliva2337	ebi-eas-GCST90018621	Esophageal cancer || id:ebi-eas-GCST90018621	NA || id:cngb-om3117-saliva2337	Inverse variance weighted	80.5065	64	0.0796569
cngb-om3117-saliva2339	ebi-eas-GCST90018621	Esophageal cancer || id:ebi-eas-GCST90018621	NA || id:cngb-om3117-saliva2339	MR Egger	55.4906	60	0.641005
cngb-om3117-saliva2339	ebi-eas-GCST90018621	Esophageal cancer || id:ebi-eas-GCST90018621	NA || id:cngb-om3117-saliva2339	Inverse variance weighted	55.576	61	0.672044
cngb-om3117-saliva2340	ebi-eas-GCST90018621	Esophageal cancer || id:ebi-eas-GCST90018621	NA || id:cngb-om3117-saliva2340	MR Egger	101.897	80	0.0498763
cngb-om3117-saliva2340	ebi-eas-GCST90018621	Esophageal cancer || id:ebi-eas-GCST90018621	NA || id:cngb-om3117-saliva2340	Inverse variance weighted	101.9	81	0.0581804
cngb-om3117-saliva2341	ebi-eas-GCST90018621	Esophageal cancer || id:ebi-eas-GCST90018621	NA || id:cngb-om3117-saliva2341	MR Egger	72.4928	67	0.301748
cngb-om3117-saliva2341	ebi-eas-GCST90018621	Esophageal cancer || id:ebi-eas-GCST90018621	NA || id:cngb-om3117-saliva2341	Inverse variance weighted	72.5336	68	0.330936
cngb-om3117-saliva2342	ebi-eas-GCST90018621	Esophageal cancer || id:ebi-eas-GCST90018621	NA || id:cngb-om3117-saliva2342	MR Egger	68.0112	72	0.611371
cngb-om3117-saliva2342	ebi-eas-GCST90018621	Esophageal cancer || id:ebi-eas-GCST90018621	NA || id:cngb-om3117-saliva2342	Inverse variance weighted	68.012	73	0.643219
cngb-om3117-saliva2343	ebi-eas-GCST90018621	Esophageal cancer || id:ebi-eas-GCST90018621	NA || id:cngb-om3117-saliva2343	MR Egger	66.4116	76	0.775885
cngb-om3117-saliva2343	ebi-eas-GCST90018621	Esophageal cancer || id:ebi-eas-GCST90018621	NA || id:cngb-om3117-saliva2343	Inverse variance weighted	68.4439	77	0.746185
cngb-om3117-saliva2344	ebi-eas-GCST90018621	Esophageal cancer || id:ebi-eas-GCST90018621	NA || id:cngb-om3117-saliva2344	MR Egger	114.098	81	0.00906066
cngb-om3117-saliva2344	ebi-eas-GCST90018621	Esophageal cancer || id:ebi-eas-GCST90018621	NA || id:cngb-om3117-saliva2344	Inverse variance weighted	114.432	82	0.0104471
cngb-om3117-saliva2345	ebi-eas-GCST90018621	Esophageal cancer || id:ebi-eas-GCST90018621	NA || id:cngb-om3117-saliva2345	MR Egger	80.0746	64	0.0846361
cngb-om3117-saliva2345	ebi-eas-GCST90018621	Esophageal cancer || id:ebi-eas-GCST90018621	NA || id:cngb-om3117-saliva2345	Inverse variance weighted	81.8733	65	0.0769859
cngb-om3117-saliva2346	ebi-eas-GCST90018621	Esophageal cancer || id:ebi-eas-GCST90018621	NA || id:cngb-om3117-saliva2346	MR Egger	54.6658	68	0.87897
cngb-om3117-saliva2346	ebi-eas-GCST90018621	Esophageal cancer || id:ebi-eas-GCST90018621	NA || id:cngb-om3117-saliva2346	Inverse variance weighted	54.6799	69	0.895707
cngb-om3117-saliva2348	ebi-eas-GCST90018621	Esophageal cancer || id:ebi-eas-GCST90018621	NA || id:cngb-om3117-saliva2348	MR Egger	61.8622	67	0.654579
cngb-om3117-saliva2348	ebi-eas-GCST90018621	Esophageal cancer || id:ebi-eas-GCST90018621	NA || id:cngb-om3117-saliva2348	Inverse variance weighted	62.2091	68	0.675007
cngb-om3117-saliva2349	ebi-eas-GCST90018621	Esophageal cancer || id:ebi-eas-GCST90018621	NA || id:cngb-om3117-saliva2349	MR Egger	55.6163	66	0.815197
cngb-om3117-saliva2349	ebi-eas-GCST90018621	Esophageal cancer || id:ebi-eas-GCST90018621	NA || id:cngb-om3117-saliva2349	Inverse variance weighted	63.6687	67	0.592826
cngb-om3117-saliva235	ebi-eas-GCST90018621	Esophageal cancer || id:ebi-eas-GCST90018621	NA || id:cngb-om3117-saliva235	MR Egger	66.6056	73	0.687889
cngb-om3117-saliva235	ebi-eas-GCST90018621	Esophageal cancer || id:ebi-eas-GCST90018621	NA || id:cngb-om3117-saliva235	Inverse variance weighted	66.7345	74	0.713172
cngb-om3117-saliva2350	ebi-eas-GCST90018621	Esophageal cancer || id:ebi-eas-GCST90018621	NA || id:cngb-om3117-saliva2350	MR Egger	60.7165	70	0.777927
cngb-om3117-saliva2350	ebi-eas-GCST90018621	Esophageal cancer || id:ebi-eas-GCST90018621	NA || id:cngb-om3117-saliva2350	Inverse variance weighted	61.0123	71	0.795134
cngb-om3117-saliva2351	ebi-eas-GCST90018621	Esophageal cancer || id:ebi-eas-GCST90018621	NA || id:cngb-om3117-saliva2351	MR Egger	96.4441	90	0.301974
cngb-om3117-saliva2351	ebi-eas-GCST90018621	Esophageal cancer || id:ebi-eas-GCST90018621	NA || id:cngb-om3117-saliva2351	Inverse variance weighted	98.0692	91	0.28769
cngb-om3117-saliva2352	ebi-eas-GCST90018621	Esophageal cancer || id:ebi-eas-GCST90018621	NA || id:cngb-om3117-saliva2352	MR Egger	95.6478	82	0.143858
cngb-om3117-saliva2352	ebi-eas-GCST90018621	Esophageal cancer || id:ebi-eas-GCST90018621	NA || id:cngb-om3117-saliva2352	Inverse variance weighted	96.1193	83	0.153818
cngb-om3117-saliva2353	ebi-eas-GCST90018621	Esophageal cancer || id:ebi-eas-GCST90018621	NA || id:cngb-om3117-saliva2353	MR Egger	103.032	74	0.014484
cngb-om3117-saliva2353	ebi-eas-GCST90018621	Esophageal cancer || id:ebi-eas-GCST90018621	NA || id:cngb-om3117-saliva2353	Inverse variance weighted	105.136	75	0.0123991
cngb-om3117-saliva2354	ebi-eas-GCST90018621	Esophageal cancer || id:ebi-eas-GCST90018621	NA || id:cngb-om3117-saliva2354	MR Egger	70.3469	67	0.366234
cngb-om3117-saliva2354	ebi-eas-GCST90018621	Esophageal cancer || id:ebi-eas-GCST90018621	NA || id:cngb-om3117-saliva2354	Inverse variance weighted	70.5102	68	0.393699
cngb-om3117-saliva2356	ebi-eas-GCST90018621	Esophageal cancer || id:ebi-eas-GCST90018621	NA || id:cngb-om3117-saliva2356	MR Egger	96.1919	88	0.258103
cngb-om3117-saliva2356	ebi-eas-GCST90018621	Esophageal cancer || id:ebi-eas-GCST90018621	NA || id:cngb-om3117-saliva2356	Inverse variance weighted	96.492	89	0.275527
cngb-om3117-saliva2357	ebi-eas-GCST90018621	Esophageal cancer || id:ebi-eas-GCST90018621	NA || id:cngb-om3117-saliva2357	MR Egger	57.0116	65	0.749352
cngb-om3117-saliva2357	ebi-eas-GCST90018621	Esophageal cancer || id:ebi-eas-GCST90018621	NA || id:cngb-om3117-saliva2357	Inverse variance weighted	57.0184	66	0.776842
cngb-om3117-saliva2361	ebi-eas-GCST90018621	Esophageal cancer || id:ebi-eas-GCST90018621	NA || id:cngb-om3117-saliva2361	MR Egger	62.2491	72	0.787045
cngb-om3117-saliva2361	ebi-eas-GCST90018621	Esophageal cancer || id:ebi-eas-GCST90018621	NA || id:cngb-om3117-saliva2361	Inverse variance weighted	62.4755	73	0.805349
cngb-om3117-saliva2364	ebi-eas-GCST90018621	Esophageal cancer || id:ebi-eas-GCST90018621	NA || id:cngb-om3117-saliva2364	MR Egger	70.4443	82	0.81484
cngb-om3117-saliva2364	ebi-eas-GCST90018621	Esophageal cancer || id:ebi-eas-GCST90018621	NA || id:cngb-om3117-saliva2364	Inverse variance weighted	72.5326	83	0.787274
cngb-om3117-saliva2365	ebi-eas-GCST90018621	Esophageal cancer || id:ebi-eas-GCST90018621	NA || id:cngb-om3117-saliva2365	MR Egger	78.0841	79	0.507988
cngb-om3117-saliva2365	ebi-eas-GCST90018621	Esophageal cancer || id:ebi-eas-GCST90018621	NA || id:cngb-om3117-saliva2365	Inverse variance weighted	78.085	80	0.53974
cngb-om3117-saliva2367	ebi-eas-GCST90018621	Esophageal cancer || id:ebi-eas-GCST90018621	NA || id:cngb-om3117-saliva2367	MR Egger	49.6745	65	0.920355
cngb-om3117-saliva2367	ebi-eas-GCST90018621	Esophageal cancer || id:ebi-eas-GCST90018621	NA || id:cngb-om3117-saliva2367	Inverse variance weighted	49.7813	66	0.931625
cngb-om3117-saliva2368	ebi-eas-GCST90018621	Esophageal cancer || id:ebi-eas-GCST90018621	NA || id:cngb-om3117-saliva2368	MR Egger	62.5075	63	0.493823
cngb-om3117-saliva2368	ebi-eas-GCST90018621	Esophageal cancer || id:ebi-eas-GCST90018621	NA || id:cngb-om3117-saliva2368	Inverse variance weighted	63.793	64	0.48378
cngb-om3117-saliva237	ebi-eas-GCST90018621	Esophageal cancer || id:ebi-eas-GCST90018621	NA || id:cngb-om3117-saliva237	MR Egger	62.3664	63	0.498862
cngb-om3117-saliva237	ebi-eas-GCST90018621	Esophageal cancer || id:ebi-eas-GCST90018621	NA || id:cngb-om3117-saliva237	Inverse variance weighted	62.6124	64	0.525701
cngb-om3117-saliva2370	ebi-eas-GCST90018621	Esophageal cancer || id:ebi-eas-GCST90018621	NA || id:cngb-om3117-saliva2370	MR Egger	87.8298	79	0.232551
cngb-om3117-saliva2370	ebi-eas-GCST90018621	Esophageal cancer || id:ebi-eas-GCST90018621	NA || id:cngb-om3117-saliva2370	Inverse variance weighted	87.9541	80	0.254169
cngb-om3117-saliva2373	ebi-eas-GCST90018621	Esophageal cancer || id:ebi-eas-GCST90018621	NA || id:cngb-om3117-saliva2373	MR Egger	76.4111	73	0.369559
cngb-om3117-saliva2373	ebi-eas-GCST90018621	Esophageal cancer || id:ebi-eas-GCST90018621	NA || id:cngb-om3117-saliva2373	Inverse variance weighted	76.4148	74	0.400884
cngb-om3117-saliva2376	ebi-eas-GCST90018621	Esophageal cancer || id:ebi-eas-GCST90018621	NA || id:cngb-om3117-saliva2376	MR Egger	59.2645	74	0.893749
cngb-om3117-saliva2376	ebi-eas-GCST90018621	Esophageal cancer || id:ebi-eas-GCST90018621	NA || id:cngb-om3117-saliva2376	Inverse variance weighted	61.4401	75	0.870048
cngb-om3117-saliva2378	ebi-eas-GCST90018621	Esophageal cancer || id:ebi-eas-GCST90018621	NA || id:cngb-om3117-saliva2378	MR Egger	76.0794	69	0.261249
cngb-om3117-saliva2378	ebi-eas-GCST90018621	Esophageal cancer || id:ebi-eas-GCST90018621	NA || id:cngb-om3117-saliva2378	Inverse variance weighted	76.1252	70	0.287983
cngb-om3117-saliva2380	ebi-eas-GCST90018621	Esophageal cancer || id:ebi-eas-GCST90018621	NA || id:cngb-om3117-saliva2380	MR Egger	74.3674	66	0.2245
cngb-om3117-saliva2380	ebi-eas-GCST90018621	Esophageal cancer || id:ebi-eas-GCST90018621	NA || id:cngb-om3117-saliva2380	Inverse variance weighted	75.1579	67	0.231145
cngb-om3117-saliva2384	ebi-eas-GCST90018621	Esophageal cancer || id:ebi-eas-GCST90018621	NA || id:cngb-om3117-saliva2384	MR Egger	80.8564	80	0.452179
cngb-om3117-saliva2384	ebi-eas-GCST90018621	Esophageal cancer || id:ebi-eas-GCST90018621	NA || id:cngb-om3117-saliva2384	Inverse variance weighted	80.9584	81	0.480402
cngb-om3117-saliva2386	ebi-eas-GCST90018621	Esophageal cancer || id:ebi-eas-GCST90018621	NA || id:cngb-om3117-saliva2386	MR Egger	50.231	71	0.970752
cngb-om3117-saliva2386	ebi-eas-GCST90018621	Esophageal cancer || id:ebi-eas-GCST90018621	NA || id:cngb-om3117-saliva2386	Inverse variance weighted	50.292	72	0.975831
cngb-om3117-saliva2387	ebi-eas-GCST90018621	Esophageal cancer || id:ebi-eas-GCST90018621	NA || id:cngb-om3117-saliva2387	MR Egger	67.0441	71	0.611065
cngb-om3117-saliva2387	ebi-eas-GCST90018621	Esophageal cancer || id:ebi-eas-GCST90018621	NA || id:cngb-om3117-saliva2387	Inverse variance weighted	69.9551	72	0.546303
cngb-om3117-saliva2388	ebi-eas-GCST90018621	Esophageal cancer || id:ebi-eas-GCST90018621	NA || id:cngb-om3117-saliva2388	MR Egger	58.9198	76	0.926492
cngb-om3117-saliva2388	ebi-eas-GCST90018621	Esophageal cancer || id:ebi-eas-GCST90018621	NA || id:cngb-om3117-saliva2388	Inverse variance weighted	59.8319	77	0.926095
cngb-om3117-saliva2390	ebi-eas-GCST90018621	Esophageal cancer || id:ebi-eas-GCST90018621	NA || id:cngb-om3117-saliva2390	MR Egger	84.1834	74	0.196076
cngb-om3117-saliva2390	ebi-eas-GCST90018621	Esophageal cancer || id:ebi-eas-GCST90018621	NA || id:cngb-om3117-saliva2390	Inverse variance weighted	84.2696	75	0.217202
cngb-om3117-saliva2392	ebi-eas-GCST90018621	Esophageal cancer || id:ebi-eas-GCST90018621	NA || id:cngb-om3117-saliva2392	MR Egger	62.4714	73	0.805454
cngb-om3117-saliva2392	ebi-eas-GCST90018621	Esophageal cancer || id:ebi-eas-GCST90018621	NA || id:cngb-om3117-saliva2392	Inverse variance weighted	62.4719	74	0.82799
cngb-om3117-saliva2393	ebi-eas-GCST90018621	Esophageal cancer || id:ebi-eas-GCST90018621	NA || id:cngb-om3117-saliva2393	MR Egger	68.7028	89	0.945678
cngb-om3117-saliva2393	ebi-eas-GCST90018621	Esophageal cancer || id:ebi-eas-GCST90018621	NA || id:cngb-om3117-saliva2393	Inverse variance weighted	68.8461	90	0.952521
cngb-om3117-saliva2394	ebi-eas-GCST90018621	Esophageal cancer || id:ebi-eas-GCST90018621	NA || id:cngb-om3117-saliva2394	MR Egger	55.6192	73	0.93515
cngb-om3117-saliva2394	ebi-eas-GCST90018621	Esophageal cancer || id:ebi-eas-GCST90018621	NA || id:cngb-om3117-saliva2394	Inverse variance weighted	61.1349	74	0.857735
cngb-om3117-saliva2396	ebi-eas-GCST90018621	Esophageal cancer || id:ebi-eas-GCST90018621	NA || id:cngb-om3117-saliva2396	MR Egger	72.4789	60	0.129557
cngb-om3117-saliva2396	ebi-eas-GCST90018621	Esophageal cancer || id:ebi-eas-GCST90018621	NA || id:cngb-om3117-saliva2396	Inverse variance weighted	73.2186	61	0.135797
cngb-om3117-saliva2398	ebi-eas-GCST90018621	Esophageal cancer || id:ebi-eas-GCST90018621	NA || id:cngb-om3117-saliva2398	MR Egger	82.9593	71	0.156859
cngb-om3117-saliva2398	ebi-eas-GCST90018621	Esophageal cancer || id:ebi-eas-GCST90018621	NA || id:cngb-om3117-saliva2398	Inverse variance weighted	86.4693	72	0.117409
cngb-om3117-saliva24	ebi-eas-GCST90018621	Esophageal cancer || id:ebi-eas-GCST90018621	NA || id:cngb-om3117-saliva24	MR Egger	93.1702	71	0.0400108
cngb-om3117-saliva24	ebi-eas-GCST90018621	Esophageal cancer || id:ebi-eas-GCST90018621	NA || id:cngb-om3117-saliva24	Inverse variance weighted	96.0675	72	0.0306157
cngb-om3117-saliva2405	ebi-eas-GCST90018621	Esophageal cancer || id:ebi-eas-GCST90018621	NA || id:cngb-om3117-saliva2405	MR Egger	51.4266	63	0.85119
cngb-om3117-saliva2405	ebi-eas-GCST90018621	Esophageal cancer || id:ebi-eas-GCST90018621	NA || id:cngb-om3117-saliva2405	Inverse variance weighted	55.1333	64	0.777407
cngb-om3117-saliva2407	ebi-eas-GCST90018621	Esophageal cancer || id:ebi-eas-GCST90018621	NA || id:cngb-om3117-saliva2407	MR Egger	67.0579	66	0.440546
cngb-om3117-saliva2407	ebi-eas-GCST90018621	Esophageal cancer || id:ebi-eas-GCST90018621	NA || id:cngb-om3117-saliva2407	Inverse variance weighted	67.0641	67	0.47482
cngb-om3117-saliva2408	ebi-eas-GCST90018621	Esophageal cancer || id:ebi-eas-GCST90018621	NA || id:cngb-om3117-saliva2408	MR Egger	86.6189	78	0.23604
cngb-om3117-saliva2408	ebi-eas-GCST90018621	Esophageal cancer || id:ebi-eas-GCST90018621	NA || id:cngb-om3117-saliva2408	Inverse variance weighted	86.7475	79	0.257866
cngb-om3117-saliva241	ebi-eas-GCST90018621	Esophageal cancer || id:ebi-eas-GCST90018621	NA || id:cngb-om3117-saliva241	MR Egger	69.6482	70	0.489382
cngb-om3117-saliva241	ebi-eas-GCST90018621	Esophageal cancer || id:ebi-eas-GCST90018621	NA || id:cngb-om3117-saliva241	Inverse variance weighted	71.1312	71	0.473299
cngb-om3117-saliva2410	ebi-eas-GCST90018621	Esophageal cancer || id:ebi-eas-GCST90018621	NA || id:cngb-om3117-saliva2410	MR Egger	62.9615	70	0.711984
cngb-om3117-saliva2410	ebi-eas-GCST90018621	Esophageal cancer || id:ebi-eas-GCST90018621	NA || id:cngb-om3117-saliva2410	Inverse variance weighted	63.3895	71	0.727916
cngb-om3117-saliva2411	ebi-eas-GCST90018621	Esophageal cancer || id:ebi-eas-GCST90018621	NA || id:cngb-om3117-saliva2411	MR Egger	61.2246	67	0.675794
cngb-om3117-saliva2411	ebi-eas-GCST90018621	Esophageal cancer || id:ebi-eas-GCST90018621	NA || id:cngb-om3117-saliva2411	Inverse variance weighted	61.9456	68	0.683598
cngb-om3117-saliva2414	ebi-eas-GCST90018621	Esophageal cancer || id:ebi-eas-GCST90018621	NA || id:cngb-om3117-saliva2414	MR Egger	73.9649	81	0.69735
cngb-om3117-saliva2414	ebi-eas-GCST90018621	Esophageal cancer || id:ebi-eas-GCST90018621	NA || id:cngb-om3117-saliva2414	Inverse variance weighted	74.1501	82	0.719445
cngb-om3117-saliva2415	ebi-eas-GCST90018621	Esophageal cancer || id:ebi-eas-GCST90018621	NA || id:cngb-om3117-saliva2415	MR Egger	64.5831	72	0.720587
cngb-om3117-saliva2415	ebi-eas-GCST90018621	Esophageal cancer || id:ebi-eas-GCST90018621	NA || id:cngb-om3117-saliva2415	Inverse variance weighted	64.6142	73	0.74754
cngb-om3117-saliva2416	ebi-eas-GCST90018621	Esophageal cancer || id:ebi-eas-GCST90018621	NA || id:cngb-om3117-saliva2416	MR Egger	67.0963	74	0.702251
cngb-om3117-saliva2416	ebi-eas-GCST90018621	Esophageal cancer || id:ebi-eas-GCST90018621	NA || id:cngb-om3117-saliva2416	Inverse variance weighted	67.9883	75	0.704188
cngb-om3117-saliva2418	ebi-eas-GCST90018621	Esophageal cancer || id:ebi-eas-GCST90018621	NA || id:cngb-om3117-saliva2418	MR Egger	86.737	75	0.16696
cngb-om3117-saliva2418	ebi-eas-GCST90018621	Esophageal cancer || id:ebi-eas-GCST90018621	NA || id:cngb-om3117-saliva2418	Inverse variance weighted	91.4521	76	0.10926
cngb-om3117-saliva2422	ebi-eas-GCST90018621	Esophageal cancer || id:ebi-eas-GCST90018621	NA || id:cngb-om3117-saliva2422	MR Egger	56.3223	60	0.610881
cngb-om3117-saliva2422	ebi-eas-GCST90018621	Esophageal cancer || id:ebi-eas-GCST90018621	NA || id:cngb-om3117-saliva2422	Inverse variance weighted	57.0618	61	0.619355
cngb-om3117-saliva2424	ebi-eas-GCST90018621	Esophageal cancer || id:ebi-eas-GCST90018621	NA || id:cngb-om3117-saliva2424	MR Egger	62.1728	67	0.644115
cngb-om3117-saliva2424	ebi-eas-GCST90018621	Esophageal cancer || id:ebi-eas-GCST90018621	NA || id:cngb-om3117-saliva2424	Inverse variance weighted	62.4084	68	0.668465
cngb-om3117-saliva2427	ebi-eas-GCST90018621	Esophageal cancer || id:ebi-eas-GCST90018621	NA || id:cngb-om3117-saliva2427	MR Egger	80.9856	77	0.355945
cngb-om3117-saliva2427	ebi-eas-GCST90018621	Esophageal cancer || id:ebi-eas-GCST90018621	NA || id:cngb-om3117-saliva2427	Inverse variance weighted	81.7955	78	0.362312
cngb-om3117-saliva2428	ebi-eas-GCST90018621	Esophageal cancer || id:ebi-eas-GCST90018621	NA || id:cngb-om3117-saliva2428	MR Egger	104.131	75	0.0146796
cngb-om3117-saliva2428	ebi-eas-GCST90018621	Esophageal cancer || id:ebi-eas-GCST90018621	NA || id:cngb-om3117-saliva2428	Inverse variance weighted	104.988	76	0.0154779
cngb-om3117-saliva2430	ebi-eas-GCST90018621	Esophageal cancer || id:ebi-eas-GCST90018621	NA || id:cngb-om3117-saliva2430	MR Egger	72.7479	81	0.732012
cngb-om3117-saliva2430	ebi-eas-GCST90018621	Esophageal cancer || id:ebi-eas-GCST90018621	NA || id:cngb-om3117-saliva2430	Inverse variance weighted	73.5453	82	0.736245
cngb-om3117-saliva2431	ebi-eas-GCST90018621	Esophageal cancer || id:ebi-eas-GCST90018621	NA || id:cngb-om3117-saliva2431	MR Egger	95.0795	77	0.0794044
cngb-om3117-saliva2431	ebi-eas-GCST90018621	Esophageal cancer || id:ebi-eas-GCST90018621	NA || id:cngb-om3117-saliva2431	Inverse variance weighted	97.0084	78	0.0713619
cngb-om3117-saliva2432	ebi-eas-GCST90018621	Esophageal cancer || id:ebi-eas-GCST90018621	NA || id:cngb-om3117-saliva2432	MR Egger	73.033	74	0.509948
cngb-om3117-saliva2432	ebi-eas-GCST90018621	Esophageal cancer || id:ebi-eas-GCST90018621	NA || id:cngb-om3117-saliva2432	Inverse variance weighted	73.1428	75	0.539165
cngb-om3117-saliva2435	ebi-eas-GCST90018621	Esophageal cancer || id:ebi-eas-GCST90018621	NA || id:cngb-om3117-saliva2435	MR Egger	77.9897	80	0.542778
cngb-om3117-saliva2435	ebi-eas-GCST90018621	Esophageal cancer || id:ebi-eas-GCST90018621	NA || id:cngb-om3117-saliva2435	Inverse variance weighted	77.9946	81	0.573988
cngb-om3117-saliva2436	ebi-eas-GCST90018621	Esophageal cancer || id:ebi-eas-GCST90018621	NA || id:cngb-om3117-saliva2436	MR Egger	63.5891	80	0.910659
cngb-om3117-saliva2436	ebi-eas-GCST90018621	Esophageal cancer || id:ebi-eas-GCST90018621	NA || id:cngb-om3117-saliva2436	Inverse variance weighted	64.4497	81	0.911146
cngb-om3117-saliva2438	ebi-eas-GCST90018621	Esophageal cancer || id:ebi-eas-GCST90018621	NA || id:cngb-om3117-saliva2438	MR Egger	56.2603	69	0.864718
cngb-om3117-saliva2438	ebi-eas-GCST90018621	Esophageal cancer || id:ebi-eas-GCST90018621	NA || id:cngb-om3117-saliva2438	Inverse variance weighted	56.2712	70	0.882753
cngb-om3117-saliva244	ebi-eas-GCST90018621	Esophageal cancer || id:ebi-eas-GCST90018621	NA || id:cngb-om3117-saliva244	MR Egger	90.0525	84	0.305953
cngb-om3117-saliva244	ebi-eas-GCST90018621	Esophageal cancer || id:ebi-eas-GCST90018621	NA || id:cngb-om3117-saliva244	Inverse variance weighted	90.3537	85	0.325205
cngb-om3117-saliva2441	ebi-eas-GCST90018621	Esophageal cancer || id:ebi-eas-GCST90018621	NA || id:cngb-om3117-saliva2441	MR Egger	73.5322	68	0.301907
cngb-om3117-saliva2441	ebi-eas-GCST90018621	Esophageal cancer || id:ebi-eas-GCST90018621	NA || id:cngb-om3117-saliva2441	Inverse variance weighted	73.539	69	0.331887
cngb-om3117-saliva2443	ebi-eas-GCST90018621	Esophageal cancer || id:ebi-eas-GCST90018621	NA || id:cngb-om3117-saliva2443	MR Egger	74.7463	80	0.644966
cngb-om3117-saliva2443	ebi-eas-GCST90018621	Esophageal cancer || id:ebi-eas-GCST90018621	NA || id:cngb-om3117-saliva2443	Inverse variance weighted	74.7465	81	0.674299
cngb-om3117-saliva2446	ebi-eas-GCST90018621	Esophageal cancer || id:ebi-eas-GCST90018621	NA || id:cngb-om3117-saliva2446	MR Egger	84.3135	82	0.408677
cngb-om3117-saliva2446	ebi-eas-GCST90018621	Esophageal cancer || id:ebi-eas-GCST90018621	NA || id:cngb-om3117-saliva2446	Inverse variance weighted	84.4812	83	0.434084
cngb-om3117-saliva2447	ebi-eas-GCST90018621	Esophageal cancer || id:ebi-eas-GCST90018621	NA || id:cngb-om3117-saliva2447	MR Egger	73.0514	68	0.31571
cngb-om3117-saliva2447	ebi-eas-GCST90018621	Esophageal cancer || id:ebi-eas-GCST90018621	NA || id:cngb-om3117-saliva2447	Inverse variance weighted	73.5402	69	0.33185
cngb-om3117-saliva2448	ebi-eas-GCST90018621	Esophageal cancer || id:ebi-eas-GCST90018621	NA || id:cngb-om3117-saliva2448	MR Egger	74.1705	71	0.37525
cngb-om3117-saliva2448	ebi-eas-GCST90018621	Esophageal cancer || id:ebi-eas-GCST90018621	NA || id:cngb-om3117-saliva2448	Inverse variance weighted	76.7667	72	0.328493
cngb-om3117-saliva2449	ebi-eas-GCST90018621	Esophageal cancer || id:ebi-eas-GCST90018621	NA || id:cngb-om3117-saliva2449	MR Egger	70.7749	73	0.551995
cngb-om3117-saliva2449	ebi-eas-GCST90018621	Esophageal cancer || id:ebi-eas-GCST90018621	NA || id:cngb-om3117-saliva2449	Inverse variance weighted	71.0865	74	0.574439
cngb-om3117-saliva2450	ebi-eas-GCST90018621	Esophageal cancer || id:ebi-eas-GCST90018621	NA || id:cngb-om3117-saliva2450	MR Egger	63.6295	53	0.150499
cngb-om3117-saliva2450	ebi-eas-GCST90018621	Esophageal cancer || id:ebi-eas-GCST90018621	NA || id:cngb-om3117-saliva2450	Inverse variance weighted	64.5599	54	0.153918
cngb-om3117-saliva2452	ebi-eas-GCST90018621	Esophageal cancer || id:ebi-eas-GCST90018621	NA || id:cngb-om3117-saliva2452	MR Egger	45.5528	70	0.98966
cngb-om3117-saliva2452	ebi-eas-GCST90018621	Esophageal cancer || id:ebi-eas-GCST90018621	NA || id:cngb-om3117-saliva2452	Inverse variance weighted	50.0674	71	0.97189
cngb-om3117-saliva2453	ebi-eas-GCST90018621	Esophageal cancer || id:ebi-eas-GCST90018621	NA || id:cngb-om3117-saliva2453	MR Egger	60.1194	78	0.933701
cngb-om3117-saliva2453	ebi-eas-GCST90018621	Esophageal cancer || id:ebi-eas-GCST90018621	NA || id:cngb-om3117-saliva2453	Inverse variance weighted	60.3376	79	0.941414
cngb-om3117-saliva2455	ebi-eas-GCST90018621	Esophageal cancer || id:ebi-eas-GCST90018621	NA || id:cngb-om3117-saliva2455	MR Egger	79.8765	76	0.358258
cngb-om3117-saliva2455	ebi-eas-GCST90018621	Esophageal cancer || id:ebi-eas-GCST90018621	NA || id:cngb-om3117-saliva2455	Inverse variance weighted	79.8973	77	0.388131
cngb-om3117-saliva2457	ebi-eas-GCST90018621	Esophageal cancer || id:ebi-eas-GCST90018621	NA || id:cngb-om3117-saliva2457	MR Egger	67.6185	70	0.558457
cngb-om3117-saliva2457	ebi-eas-GCST90018621	Esophageal cancer || id:ebi-eas-GCST90018621	NA || id:cngb-om3117-saliva2457	Inverse variance weighted	67.8081	71	0.585422
cngb-om3117-saliva2459	ebi-eas-GCST90018621	Esophageal cancer || id:ebi-eas-GCST90018621	NA || id:cngb-om3117-saliva2459	MR Egger	74.9082	79	0.609503
cngb-om3117-saliva2459	ebi-eas-GCST90018621	Esophageal cancer || id:ebi-eas-GCST90018621	NA || id:cngb-om3117-saliva2459	Inverse variance weighted	75.5766	80	0.6192
cngb-om3117-saliva2462	ebi-eas-GCST90018621	Esophageal cancer || id:ebi-eas-GCST90018621	NA || id:cngb-om3117-saliva2462	MR Egger	82.9585	68	0.104678
cngb-om3117-saliva2462	ebi-eas-GCST90018621	Esophageal cancer || id:ebi-eas-GCST90018621	NA || id:cngb-om3117-saliva2462	Inverse variance weighted	83.0684	69	0.118888
cngb-om3117-saliva2463	ebi-eas-GCST90018621	Esophageal cancer || id:ebi-eas-GCST90018621	NA || id:cngb-om3117-saliva2463	MR Egger	52.8388	74	0.970196
cngb-om3117-saliva2463	ebi-eas-GCST90018621	Esophageal cancer || id:ebi-eas-GCST90018621	NA || id:cngb-om3117-saliva2463	Inverse variance weighted	54.4819	75	0.964267
cngb-om3117-saliva2465	ebi-eas-GCST90018621	Esophageal cancer || id:ebi-eas-GCST90018621	NA || id:cngb-om3117-saliva2465	MR Egger	84.4878	76	0.23638
cngb-om3117-saliva2465	ebi-eas-GCST90018621	Esophageal cancer || id:ebi-eas-GCST90018621	NA || id:cngb-om3117-saliva2465	Inverse variance weighted	86.4158	77	0.21679
cngb-om3117-saliva2468	ebi-eas-GCST90018621	Esophageal cancer || id:ebi-eas-GCST90018621	NA || id:cngb-om3117-saliva2468	MR Egger	84.0297	73	0.177465
cngb-om3117-saliva2468	ebi-eas-GCST90018621	Esophageal cancer || id:ebi-eas-GCST90018621	NA || id:cngb-om3117-saliva2468	Inverse variance weighted	84.9229	74	0.181063
cngb-om3117-saliva2469	ebi-eas-GCST90018621	Esophageal cancer || id:ebi-eas-GCST90018621	NA || id:cngb-om3117-saliva2469	MR Egger	44.7551	68	0.986833
cngb-om3117-saliva2469	ebi-eas-GCST90018621	Esophageal cancer || id:ebi-eas-GCST90018621	NA || id:cngb-om3117-saliva2469	Inverse variance weighted	46.5497	69	0.982617
cngb-om3117-saliva247	ebi-eas-GCST90018621	Esophageal cancer || id:ebi-eas-GCST90018621	NA || id:cngb-om3117-saliva247	MR Egger	59.0311	64	0.652377
cngb-om3117-saliva247	ebi-eas-GCST90018621	Esophageal cancer || id:ebi-eas-GCST90018621	NA || id:cngb-om3117-saliva247	Inverse variance weighted	59.8811	65	0.656308
cngb-om3117-saliva2471	ebi-eas-GCST90018621	Esophageal cancer || id:ebi-eas-GCST90018621	NA || id:cngb-om3117-saliva2471	MR Egger	79.4808	72	0.255217
cngb-om3117-saliva2471	ebi-eas-GCST90018621	Esophageal cancer || id:ebi-eas-GCST90018621	NA || id:cngb-om3117-saliva2471	Inverse variance weighted	81.6208	73	0.229087
cngb-om3117-saliva2476	ebi-eas-GCST90018621	Esophageal cancer || id:ebi-eas-GCST90018621	NA || id:cngb-om3117-saliva2476	MR Egger	54.5996	58	0.602513
cngb-om3117-saliva2476	ebi-eas-GCST90018621	Esophageal cancer || id:ebi-eas-GCST90018621	NA || id:cngb-om3117-saliva2476	Inverse variance weighted	54.6357	59	0.636951
cngb-om3117-saliva2477	ebi-eas-GCST90018621	Esophageal cancer || id:ebi-eas-GCST90018621	NA || id:cngb-om3117-saliva2477	MR Egger	79.6757	67	0.137971
cngb-om3117-saliva2477	ebi-eas-GCST90018621	Esophageal cancer || id:ebi-eas-GCST90018621	NA || id:cngb-om3117-saliva2477	Inverse variance weighted	80.0945	68	0.149706
cngb-om3117-saliva2479	ebi-eas-GCST90018621	Esophageal cancer || id:ebi-eas-GCST90018621	NA || id:cngb-om3117-saliva2479	MR Egger	95.8808	69	0.0178816
cngb-om3117-saliva2479	ebi-eas-GCST90018621	Esophageal cancer || id:ebi-eas-GCST90018621	NA || id:cngb-om3117-saliva2479	Inverse variance weighted	96.283	70	0.0203488
cngb-om3117-saliva2481	ebi-eas-GCST90018621	Esophageal cancer || id:ebi-eas-GCST90018621	NA || id:cngb-om3117-saliva2481	MR Egger	66.3923	68	0.532535
cngb-om3117-saliva2481	ebi-eas-GCST90018621	Esophageal cancer || id:ebi-eas-GCST90018621	NA || id:cngb-om3117-saliva2481	Inverse variance weighted	66.4431	69	0.564913
cngb-om3117-saliva2482	ebi-eas-GCST90018621	Esophageal cancer || id:ebi-eas-GCST90018621	NA || id:cngb-om3117-saliva2482	MR Egger	69.0907	75	0.670374
cngb-om3117-saliva2482	ebi-eas-GCST90018621	Esophageal cancer || id:ebi-eas-GCST90018621	NA || id:cngb-om3117-saliva2482	Inverse variance weighted	69.2811	76	0.694064
cngb-om3117-saliva2483	ebi-eas-GCST90018621	Esophageal cancer || id:ebi-eas-GCST90018621	NA || id:cngb-om3117-saliva2483	MR Egger	77.7557	69	0.220007
cngb-om3117-saliva2483	ebi-eas-GCST90018621	Esophageal cancer || id:ebi-eas-GCST90018621	NA || id:cngb-om3117-saliva2483	Inverse variance weighted	79.3357	70	0.208334
cngb-om3117-saliva2484	ebi-eas-GCST90018621	Esophageal cancer || id:ebi-eas-GCST90018621	NA || id:cngb-om3117-saliva2484	MR Egger	82.0768	68	0.117245
cngb-om3117-saliva2484	ebi-eas-GCST90018621	Esophageal cancer || id:ebi-eas-GCST90018621	NA || id:cngb-om3117-saliva2484	Inverse variance weighted	82.0788	69	0.134402
cngb-om3117-saliva2485	ebi-eas-GCST90018621	Esophageal cancer || id:ebi-eas-GCST90018621	NA || id:cngb-om3117-saliva2485	MR Egger	77.0703	68	0.211205
cngb-om3117-saliva2485	ebi-eas-GCST90018621	Esophageal cancer || id:ebi-eas-GCST90018621	NA || id:cngb-om3117-saliva2485	Inverse variance weighted	78.9245	69	0.193917
cngb-om3117-saliva2487	ebi-eas-GCST90018621	Esophageal cancer || id:ebi-eas-GCST90018621	NA || id:cngb-om3117-saliva2487	MR Egger	50.6183	68	0.943181
cngb-om3117-saliva2487	ebi-eas-GCST90018621	Esophageal cancer || id:ebi-eas-GCST90018621	NA || id:cngb-om3117-saliva2487	Inverse variance weighted	51.4348	69	0.943746
cngb-om3117-saliva2488	ebi-eas-GCST90018621	Esophageal cancer || id:ebi-eas-GCST90018621	NA || id:cngb-om3117-saliva2488	MR Egger	72.951	78	0.640429
cngb-om3117-saliva2488	ebi-eas-GCST90018621	Esophageal cancer || id:ebi-eas-GCST90018621	NA || id:cngb-om3117-saliva2488	Inverse variance weighted	74.8746	79	0.610566
cngb-om3117-saliva2491	ebi-eas-GCST90018621	Esophageal cancer || id:ebi-eas-GCST90018621	NA || id:cngb-om3117-saliva2491	MR Egger	76.7205	79	0.551687
cngb-om3117-saliva2491	ebi-eas-GCST90018621	Esophageal cancer || id:ebi-eas-GCST90018621	NA || id:cngb-om3117-saliva2491	Inverse variance weighted	76.807	80	0.580414
cngb-om3117-saliva2493	ebi-eas-GCST90018621	Esophageal cancer || id:ebi-eas-GCST90018621	NA || id:cngb-om3117-saliva2493	MR Egger	62.4002	75	0.850251
cngb-om3117-saliva2493	ebi-eas-GCST90018621	Esophageal cancer || id:ebi-eas-GCST90018621	NA || id:cngb-om3117-saliva2493	Inverse variance weighted	62.4932	76	0.867186
cngb-om3117-saliva2494	ebi-eas-GCST90018621	Esophageal cancer || id:ebi-eas-GCST90018621	NA || id:cngb-om3117-saliva2494	MR Egger	64.9716	73	0.737207
cngb-om3117-saliva2494	ebi-eas-GCST90018621	Esophageal cancer || id:ebi-eas-GCST90018621	NA || id:cngb-om3117-saliva2494	Inverse variance weighted	69.3843	74	0.630235
cngb-om3117-saliva2495	ebi-eas-GCST90018621	Esophageal cancer || id:ebi-eas-GCST90018621	NA || id:cngb-om3117-saliva2495	MR Egger	59.0201	71	0.844082
cngb-om3117-saliva2495	ebi-eas-GCST90018621	Esophageal cancer || id:ebi-eas-GCST90018621	NA || id:cngb-om3117-saliva2495	Inverse variance weighted	60.9657	72	0.819871
cngb-om3117-saliva2498	ebi-eas-GCST90018621	Esophageal cancer || id:ebi-eas-GCST90018621	NA || id:cngb-om3117-saliva2498	MR Egger	57.8687	61	0.59011
cngb-om3117-saliva2498	ebi-eas-GCST90018621	Esophageal cancer || id:ebi-eas-GCST90018621	NA || id:cngb-om3117-saliva2498	Inverse variance weighted	58.1598	62	0.614866
cngb-om3117-saliva2499	ebi-eas-GCST90018621	Esophageal cancer || id:ebi-eas-GCST90018621	NA || id:cngb-om3117-saliva2499	MR Egger	85.9465	76	0.203955
cngb-om3117-saliva2499	ebi-eas-GCST90018621	Esophageal cancer || id:ebi-eas-GCST90018621	NA || id:cngb-om3117-saliva2499	Inverse variance weighted	86.6816	77	0.211019
cngb-om3117-saliva25	ebi-eas-GCST90018621	Esophageal cancer || id:ebi-eas-GCST90018621	NA || id:cngb-om3117-saliva25	MR Egger	86.2122	75	0.176892
cngb-om3117-saliva25	ebi-eas-GCST90018621	Esophageal cancer || id:ebi-eas-GCST90018621	NA || id:cngb-om3117-saliva25	Inverse variance weighted	86.6759	76	0.188911
cngb-om3117-saliva2500	ebi-eas-GCST90018621	Esophageal cancer || id:ebi-eas-GCST90018621	NA || id:cngb-om3117-saliva2500	MR Egger	103.272	79	0.034811
cngb-om3117-saliva2500	ebi-eas-GCST90018621	Esophageal cancer || id:ebi-eas-GCST90018621	NA || id:cngb-om3117-saliva2500	Inverse variance weighted	103.436	80	0.040133
cngb-om3117-saliva2501	ebi-eas-GCST90018621	Esophageal cancer || id:ebi-eas-GCST90018621	NA || id:cngb-om3117-saliva2501	MR Egger	64.0707	80	0.903291
cngb-om3117-saliva2501	ebi-eas-GCST90018621	Esophageal cancer || id:ebi-eas-GCST90018621	NA || id:cngb-om3117-saliva2501	Inverse variance weighted	65.5857	81	0.893331
cngb-om3117-saliva2504	ebi-eas-GCST90018621	Esophageal cancer || id:ebi-eas-GCST90018621	NA || id:cngb-om3117-saliva2504	MR Egger	60.2555	58	0.394151
cngb-om3117-saliva2504	ebi-eas-GCST90018621	Esophageal cancer || id:ebi-eas-GCST90018621	NA || id:cngb-om3117-saliva2504	Inverse variance weighted	61.3933	59	0.390264
cngb-om3117-saliva2505	ebi-eas-GCST90018621	Esophageal cancer || id:ebi-eas-GCST90018621	NA || id:cngb-om3117-saliva2505	MR Egger	73.8105	69	0.3239
cngb-om3117-saliva2505	ebi-eas-GCST90018621	Esophageal cancer || id:ebi-eas-GCST90018621	NA || id:cngb-om3117-saliva2505	Inverse variance weighted	74.1483	70	0.344575
cngb-om3117-saliva2507	ebi-eas-GCST90018621	Esophageal cancer || id:ebi-eas-GCST90018621	NA || id:cngb-om3117-saliva2507	MR Egger	46.03	76	0.99742
cngb-om3117-saliva2507	ebi-eas-GCST90018621	Esophageal cancer || id:ebi-eas-GCST90018621	NA || id:cngb-om3117-saliva2507	Inverse variance weighted	46.2276	77	0.997897
cngb-om3117-saliva2509	ebi-eas-GCST90018621	Esophageal cancer || id:ebi-eas-GCST90018621	NA || id:cngb-om3117-saliva2509	MR Egger	85.6698	82	0.36908
cngb-om3117-saliva2509	ebi-eas-GCST90018621	Esophageal cancer || id:ebi-eas-GCST90018621	NA || id:cngb-om3117-saliva2509	Inverse variance weighted	85.7071	83	0.397622
cngb-om3117-saliva251	ebi-eas-GCST90018621	Esophageal cancer || id:ebi-eas-GCST90018621	NA || id:cngb-om3117-saliva251	MR Egger	71.8225	69	0.384507
cngb-om3117-saliva251	ebi-eas-GCST90018621	Esophageal cancer || id:ebi-eas-GCST90018621	NA || id:cngb-om3117-saliva251	Inverse variance weighted	72.8805	70	0.383472
cngb-om3117-saliva2510	ebi-eas-GCST90018621	Esophageal cancer || id:ebi-eas-GCST90018621	NA || id:cngb-om3117-saliva2510	MR Egger	75.7971	67	0.215917
cngb-om3117-saliva2510	ebi-eas-GCST90018621	Esophageal cancer || id:ebi-eas-GCST90018621	NA || id:cngb-om3117-saliva2510	Inverse variance weighted	78.6621	68	0.176984
cngb-om3117-saliva2513	ebi-eas-GCST90018621	Esophageal cancer || id:ebi-eas-GCST90018621	NA || id:cngb-om3117-saliva2513	MR Egger	71.2686	82	0.795295
cngb-om3117-saliva2513	ebi-eas-GCST90018621	Esophageal cancer || id:ebi-eas-GCST90018621	NA || id:cngb-om3117-saliva2513	Inverse variance weighted	72.0633	83	0.798685
cngb-om3117-saliva2514	ebi-eas-GCST90018621	Esophageal cancer || id:ebi-eas-GCST90018621	NA || id:cngb-om3117-saliva2514	MR Egger	89.726	79	0.192154
cngb-om3117-saliva2514	ebi-eas-GCST90018621	Esophageal cancer || id:ebi-eas-GCST90018621	NA || id:cngb-om3117-saliva2514	Inverse variance weighted	91.6093	80	0.17646
cngb-om3117-saliva2515	ebi-eas-GCST90018621	Esophageal cancer || id:ebi-eas-GCST90018621	NA || id:cngb-om3117-saliva2515	MR Egger	67.7453	76	0.739185
cngb-om3117-saliva2515	ebi-eas-GCST90018621	Esophageal cancer || id:ebi-eas-GCST90018621	NA || id:cngb-om3117-saliva2515	Inverse variance weighted	69.0273	77	0.729681
cngb-om3117-saliva252	ebi-eas-GCST90018621	Esophageal cancer || id:ebi-eas-GCST90018621	NA || id:cngb-om3117-saliva252	MR Egger	78.5104	82	0.588693
cngb-om3117-saliva252	ebi-eas-GCST90018621	Esophageal cancer || id:ebi-eas-GCST90018621	NA || id:cngb-om3117-saliva252	Inverse variance weighted	79.0396	83	0.602735
cngb-om3117-saliva2520	ebi-eas-GCST90018621	Esophageal cancer || id:ebi-eas-GCST90018621	NA || id:cngb-om3117-saliva2520	MR Egger	79.4584	81	0.527665
cngb-om3117-saliva2520	ebi-eas-GCST90018621	Esophageal cancer || id:ebi-eas-GCST90018621	NA || id:cngb-om3117-saliva2520	Inverse variance weighted	81.8272	82	0.484606
cngb-om3117-saliva2521	ebi-eas-GCST90018621	Esophageal cancer || id:ebi-eas-GCST90018621	NA || id:cngb-om3117-saliva2521	MR Egger	69.8952	67	0.380556
cngb-om3117-saliva2521	ebi-eas-GCST90018621	Esophageal cancer || id:ebi-eas-GCST90018621	NA || id:cngb-om3117-saliva2521	Inverse variance weighted	70.3939	68	0.39745
cngb-om3117-saliva2522	ebi-eas-GCST90018621	Esophageal cancer || id:ebi-eas-GCST90018621	NA || id:cngb-om3117-saliva2522	MR Egger	55.0403	71	0.918973
cngb-om3117-saliva2522	ebi-eas-GCST90018621	Esophageal cancer || id:ebi-eas-GCST90018621	NA || id:cngb-om3117-saliva2522	Inverse variance weighted	55.053	72	0.931167
cngb-om3117-saliva2523	ebi-eas-GCST90018621	Esophageal cancer || id:ebi-eas-GCST90018621	NA || id:cngb-om3117-saliva2523	MR Egger	69.9253	72	0.547306
cngb-om3117-saliva2523	ebi-eas-GCST90018621	Esophageal cancer || id:ebi-eas-GCST90018621	NA || id:cngb-om3117-saliva2523	Inverse variance weighted	70.4615	73	0.562457
cngb-om3117-saliva2524	ebi-eas-GCST90018621	Esophageal cancer || id:ebi-eas-GCST90018621	NA || id:cngb-om3117-saliva2524	MR Egger	72.2691	78	0.661603
cngb-om3117-saliva2524	ebi-eas-GCST90018621	Esophageal cancer || id:ebi-eas-GCST90018621	NA || id:cngb-om3117-saliva2524	Inverse variance weighted	72.2925	79	0.690076
cngb-om3117-saliva2526	ebi-eas-GCST90018621	Esophageal cancer || id:ebi-eas-GCST90018621	NA || id:cngb-om3117-saliva2526	MR Egger	83.1082	67	0.0885067
cngb-om3117-saliva2526	ebi-eas-GCST90018621	Esophageal cancer || id:ebi-eas-GCST90018621	NA || id:cngb-om3117-saliva2526	Inverse variance weighted	84.1772	68	0.0890782
cngb-om3117-saliva2527	ebi-eas-GCST90018621	Esophageal cancer || id:ebi-eas-GCST90018621	NA || id:cngb-om3117-saliva2527	MR Egger	71.3171	62	0.195634
cngb-om3117-saliva2527	ebi-eas-GCST90018621	Esophageal cancer || id:ebi-eas-GCST90018621	NA || id:cngb-om3117-saliva2527	Inverse variance weighted	71.418	63	0.218368
cngb-om3117-saliva2528	ebi-eas-GCST90018621	Esophageal cancer || id:ebi-eas-GCST90018621	NA || id:cngb-om3117-saliva2528	MR Egger	86.3317	79	0.268015
cngb-om3117-saliva2528	ebi-eas-GCST90018621	Esophageal cancer || id:ebi-eas-GCST90018621	NA || id:cngb-om3117-saliva2528	Inverse variance weighted	88.872	80	0.232913
cngb-om3117-saliva2529	ebi-eas-GCST90018621	Esophageal cancer || id:ebi-eas-GCST90018621	NA || id:cngb-om3117-saliva2529	MR Egger	78.535	90	0.800534
cngb-om3117-saliva2529	ebi-eas-GCST90018621	Esophageal cancer || id:ebi-eas-GCST90018621	NA || id:cngb-om3117-saliva2529	Inverse variance weighted	78.7336	91	0.816903
cngb-om3117-saliva2531	ebi-eas-GCST90018621	Esophageal cancer || id:ebi-eas-GCST90018621	NA || id:cngb-om3117-saliva2531	MR Egger	73.4318	83	0.764538
cngb-om3117-saliva2531	ebi-eas-GCST90018621	Esophageal cancer || id:ebi-eas-GCST90018621	NA || id:cngb-om3117-saliva2531	Inverse variance weighted	74.4926	84	0.761521
cngb-om3117-saliva2532	ebi-eas-GCST90018621	Esophageal cancer || id:ebi-eas-GCST90018621	NA || id:cngb-om3117-saliva2532	MR Egger	84.3273	72	0.151804
cngb-om3117-saliva2532	ebi-eas-GCST90018621	Esophageal cancer || id:ebi-eas-GCST90018621	NA || id:cngb-om3117-saliva2532	Inverse variance weighted	85.1557	73	0.156363
cngb-om3117-saliva2533	ebi-eas-GCST90018621	Esophageal cancer || id:ebi-eas-GCST90018621	NA || id:cngb-om3117-saliva2533	MR Egger	69.1572	69	0.472037
cngb-om3117-saliva2533	ebi-eas-GCST90018621	Esophageal cancer || id:ebi-eas-GCST90018621	NA || id:cngb-om3117-saliva2533	Inverse variance weighted	72.197	70	0.40516
cngb-om3117-saliva2534	ebi-eas-GCST90018621	Esophageal cancer || id:ebi-eas-GCST90018621	NA || id:cngb-om3117-saliva2534	MR Egger	63.5275	60	0.353264
cngb-om3117-saliva2534	ebi-eas-GCST90018621	Esophageal cancer || id:ebi-eas-GCST90018621	NA || id:cngb-om3117-saliva2534	Inverse variance weighted	63.5283	61	0.387434
cngb-om3117-saliva2536	ebi-eas-GCST90018621	Esophageal cancer || id:ebi-eas-GCST90018621	NA || id:cngb-om3117-saliva2536	MR Egger	63.6224	70	0.691279
cngb-om3117-saliva2536	ebi-eas-GCST90018621	Esophageal cancer || id:ebi-eas-GCST90018621	NA || id:cngb-om3117-saliva2536	Inverse variance weighted	63.9295	71	0.711514
cngb-om3117-saliva2539	ebi-eas-GCST90018621	Esophageal cancer || id:ebi-eas-GCST90018621	NA || id:cngb-om3117-saliva2539	MR Egger	63.3188	68	0.638132
cngb-om3117-saliva2539	ebi-eas-GCST90018621	Esophageal cancer || id:ebi-eas-GCST90018621	NA || id:cngb-om3117-saliva2539	Inverse variance weighted	63.4473	69	0.66597
cngb-om3117-saliva2540	ebi-eas-GCST90018621	Esophageal cancer || id:ebi-eas-GCST90018621	NA || id:cngb-om3117-saliva2540	MR Egger	80.7013	65	0.0906056
cngb-om3117-saliva2540	ebi-eas-GCST90018621	Esophageal cancer || id:ebi-eas-GCST90018621	NA || id:cngb-om3117-saliva2540	Inverse variance weighted	81.8326	66	0.0904338
cngb-om3117-saliva2541	ebi-eas-GCST90018621	Esophageal cancer || id:ebi-eas-GCST90018621	NA || id:cngb-om3117-saliva2541	MR Egger	73.1776	73	0.472144
cngb-om3117-saliva2541	ebi-eas-GCST90018621	Esophageal cancer || id:ebi-eas-GCST90018621	NA || id:cngb-om3117-saliva2541	Inverse variance weighted	73.3724	74	0.498749
cngb-om3117-saliva2543	ebi-eas-GCST90018621	Esophageal cancer || id:ebi-eas-GCST90018621	NA || id:cngb-om3117-saliva2543	MR Egger	61.502	65	0.600137
cngb-om3117-saliva2543	ebi-eas-GCST90018621	Esophageal cancer || id:ebi-eas-GCST90018621	NA || id:cngb-om3117-saliva2543	Inverse variance weighted	61.525	66	0.633173
cngb-om3117-saliva2544	ebi-eas-GCST90018621	Esophageal cancer || id:ebi-eas-GCST90018621	NA || id:cngb-om3117-saliva2544	MR Egger	63.367	64	0.49885
cngb-om3117-saliva2544	ebi-eas-GCST90018621	Esophageal cancer || id:ebi-eas-GCST90018621	NA || id:cngb-om3117-saliva2544	Inverse variance weighted	63.5026	65	0.529388
cngb-om3117-saliva2552	ebi-eas-GCST90018621	Esophageal cancer || id:ebi-eas-GCST90018621	NA || id:cngb-om3117-saliva2552	MR Egger	63.0944	68	0.645671
cngb-om3117-saliva2552	ebi-eas-GCST90018621	Esophageal cancer || id:ebi-eas-GCST90018621	NA || id:cngb-om3117-saliva2552	Inverse variance weighted	63.115	69	0.676796
cngb-om3117-saliva2558	ebi-eas-GCST90018621	Esophageal cancer || id:ebi-eas-GCST90018621	NA || id:cngb-om3117-saliva2558	MR Egger	47.1954	59	0.865749
cngb-om3117-saliva2558	ebi-eas-GCST90018621	Esophageal cancer || id:ebi-eas-GCST90018621	NA || id:cngb-om3117-saliva2558	Inverse variance weighted	54.6025	60	0.672543
cngb-om3117-saliva256	ebi-eas-GCST90018621	Esophageal cancer || id:ebi-eas-GCST90018621	NA || id:cngb-om3117-saliva256	MR Egger	94.588	81	0.143477
cngb-om3117-saliva256	ebi-eas-GCST90018621	Esophageal cancer || id:ebi-eas-GCST90018621	NA || id:cngb-om3117-saliva256	Inverse variance weighted	95.9297	82	0.139406
cngb-om3117-saliva2562	ebi-eas-GCST90018621	Esophageal cancer || id:ebi-eas-GCST90018621	NA || id:cngb-om3117-saliva2562	MR Egger	62.2263	79	0.917519
cngb-om3117-saliva2562	ebi-eas-GCST90018621	Esophageal cancer || id:ebi-eas-GCST90018621	NA || id:cngb-om3117-saliva2562	Inverse variance weighted	62.9325	80	0.920076
cngb-om3117-saliva2563	ebi-eas-GCST90018621	Esophageal cancer || id:ebi-eas-GCST90018621	NA || id:cngb-om3117-saliva2563	MR Egger	89.0482	84	0.332452
cngb-om3117-saliva2563	ebi-eas-GCST90018621	Esophageal cancer || id:ebi-eas-GCST90018621	NA || id:cngb-om3117-saliva2563	Inverse variance weighted	89.2459	85	0.355196
cngb-om3117-saliva2566	ebi-eas-GCST90018621	Esophageal cancer || id:ebi-eas-GCST90018621	NA || id:cngb-om3117-saliva2566	MR Egger	53.3376	75	0.972521
cngb-om3117-saliva2566	ebi-eas-GCST90018621	Esophageal cancer || id:ebi-eas-GCST90018621	NA || id:cngb-om3117-saliva2566	Inverse variance weighted	54.5241	76	0.97024
cngb-om3117-saliva257	ebi-eas-GCST90018621	Esophageal cancer || id:ebi-eas-GCST90018621	NA || id:cngb-om3117-saliva257	MR Egger	100.413	82	0.0817237
cngb-om3117-saliva257	ebi-eas-GCST90018621	Esophageal cancer || id:ebi-eas-GCST90018621	NA || id:cngb-om3117-saliva257	Inverse variance weighted	100.581	83	0.0918358
cngb-om3117-saliva2570	ebi-eas-GCST90018621	Esophageal cancer || id:ebi-eas-GCST90018621	NA || id:cngb-om3117-saliva2570	MR Egger	69.7842	62	0.232367
cngb-om3117-saliva2570	ebi-eas-GCST90018621	Esophageal cancer || id:ebi-eas-GCST90018621	NA || id:cngb-om3117-saliva2570	Inverse variance weighted	70.0902	63	0.251972
cngb-om3117-saliva2572	ebi-eas-GCST90018621	Esophageal cancer || id:ebi-eas-GCST90018621	NA || id:cngb-om3117-saliva2572	MR Egger	81.0924	72	0.216814
cngb-om3117-saliva2572	ebi-eas-GCST90018621	Esophageal cancer || id:ebi-eas-GCST90018621	NA || id:cngb-om3117-saliva2572	Inverse variance weighted	81.1509	73	0.240187
cngb-om3117-saliva2575	ebi-eas-GCST90018621	Esophageal cancer || id:ebi-eas-GCST90018621	NA || id:cngb-om3117-saliva2575	MR Egger	75.154	79	0.601716
cngb-om3117-saliva2575	ebi-eas-GCST90018621	Esophageal cancer || id:ebi-eas-GCST90018621	NA || id:cngb-om3117-saliva2575	Inverse variance weighted	75.1606	80	0.632162
cngb-om3117-saliva2582	ebi-eas-GCST90018621	Esophageal cancer || id:ebi-eas-GCST90018621	NA || id:cngb-om3117-saliva2582	MR Egger	80.6776	67	0.121753
cngb-om3117-saliva2582	ebi-eas-GCST90018621	Esophageal cancer || id:ebi-eas-GCST90018621	NA || id:cngb-om3117-saliva2582	Inverse variance weighted	80.6845	68	0.139417
cngb-om3117-saliva2583	ebi-eas-GCST90018621	Esophageal cancer || id:ebi-eas-GCST90018621	NA || id:cngb-om3117-saliva2583	MR Egger	67.8006	60	0.228542
cngb-om3117-saliva2583	ebi-eas-GCST90018621	Esophageal cancer || id:ebi-eas-GCST90018621	NA || id:cngb-om3117-saliva2583	Inverse variance weighted	67.9551	61	0.252361
cngb-om3117-saliva2586	ebi-eas-GCST90018621	Esophageal cancer || id:ebi-eas-GCST90018621	NA || id:cngb-om3117-saliva2586	MR Egger	37.5636	56	0.972334
cngb-om3117-saliva2586	ebi-eas-GCST90018621	Esophageal cancer || id:ebi-eas-GCST90018621	NA || id:cngb-om3117-saliva2586	Inverse variance weighted	38.7606	57	0.969273
cngb-om3117-saliva2587	ebi-eas-GCST90018621	Esophageal cancer || id:ebi-eas-GCST90018621	NA || id:cngb-om3117-saliva2587	MR Egger	47.4931	59	0.85876
cngb-om3117-saliva2587	ebi-eas-GCST90018621	Esophageal cancer || id:ebi-eas-GCST90018621	NA || id:cngb-om3117-saliva2587	Inverse variance weighted	47.9205	60	0.869672
cngb-om3117-saliva2589	ebi-eas-GCST90018621	Esophageal cancer || id:ebi-eas-GCST90018621	NA || id:cngb-om3117-saliva2589	MR Egger	85.0939	58	0.0117631
cngb-om3117-saliva2589	ebi-eas-GCST90018621	Esophageal cancer || id:ebi-eas-GCST90018621	NA || id:cngb-om3117-saliva2589	Inverse variance weighted	85.7481	59	0.0130447
cngb-om3117-saliva259	ebi-eas-GCST90018621	Esophageal cancer || id:ebi-eas-GCST90018621	NA || id:cngb-om3117-saliva259	MR Egger	69.4586	74	0.627827
cngb-om3117-saliva259	ebi-eas-GCST90018621	Esophageal cancer || id:ebi-eas-GCST90018621	NA || id:cngb-om3117-saliva259	Inverse variance weighted	70.3233	75	0.631314
cngb-om3117-saliva2590	ebi-eas-GCST90018621	Esophageal cancer || id:ebi-eas-GCST90018621	NA || id:cngb-om3117-saliva2590	MR Egger	62.9315	71	0.741526
cngb-om3117-saliva2590	ebi-eas-GCST90018621	Esophageal cancer || id:ebi-eas-GCST90018621	NA || id:cngb-om3117-saliva2590	Inverse variance weighted	63.272	72	0.758916
cngb-om3117-saliva2592	ebi-eas-GCST90018621	Esophageal cancer || id:ebi-eas-GCST90018621	NA || id:cngb-om3117-saliva2592	MR Egger	57.8185	70	0.850578
cngb-om3117-saliva2592	ebi-eas-GCST90018621	Esophageal cancer || id:ebi-eas-GCST90018621	NA || id:cngb-om3117-saliva2592	Inverse variance weighted	58.1621	71	0.862857
cngb-om3117-saliva2595	ebi-eas-GCST90018621	Esophageal cancer || id:ebi-eas-GCST90018621	NA || id:cngb-om3117-saliva2595	MR Egger	80.1417	86	0.657665
cngb-om3117-saliva2595	ebi-eas-GCST90018621	Esophageal cancer || id:ebi-eas-GCST90018621	NA || id:cngb-om3117-saliva2595	Inverse variance weighted	83.2283	87	0.59461
cngb-om3117-saliva2596	ebi-eas-GCST90018621	Esophageal cancer || id:ebi-eas-GCST90018621	NA || id:cngb-om3117-saliva2596	MR Egger	70.4645	79	0.742672
cngb-om3117-saliva2596	ebi-eas-GCST90018621	Esophageal cancer || id:ebi-eas-GCST90018621	NA || id:cngb-om3117-saliva2596	Inverse variance weighted	71.8567	80	0.730335
cngb-om3117-saliva2597	ebi-eas-GCST90018621	Esophageal cancer || id:ebi-eas-GCST90018621	NA || id:cngb-om3117-saliva2597	MR Egger	91.0301	77	0.131063
cngb-om3117-saliva2597	ebi-eas-GCST90018621	Esophageal cancer || id:ebi-eas-GCST90018621	NA || id:cngb-om3117-saliva2597	Inverse variance weighted	94.6366	78	0.0967854
cngb-om3117-saliva2599	ebi-eas-GCST90018621	Esophageal cancer || id:ebi-eas-GCST90018621	NA || id:cngb-om3117-saliva2599	MR Egger	99.6588	85	0.132227
cngb-om3117-saliva2599	ebi-eas-GCST90018621	Esophageal cancer || id:ebi-eas-GCST90018621	NA || id:cngb-om3117-saliva2599	Inverse variance weighted	99.9136	86	0.144855
cngb-om3117-saliva260	ebi-eas-GCST90018621	Esophageal cancer || id:ebi-eas-GCST90018621	NA || id:cngb-om3117-saliva260	MR Egger	98.597	95	0.379813
cngb-om3117-saliva260	ebi-eas-GCST90018621	Esophageal cancer || id:ebi-eas-GCST90018621	NA || id:cngb-om3117-saliva260	Inverse variance weighted	99.537	96	0.38202
cngb-om3117-saliva2600	ebi-eas-GCST90018621	Esophageal cancer || id:ebi-eas-GCST90018621	NA || id:cngb-om3117-saliva2600	MR Egger	52.2721	59	0.71991
cngb-om3117-saliva2600	ebi-eas-GCST90018621	Esophageal cancer || id:ebi-eas-GCST90018621	NA || id:cngb-om3117-saliva2600	Inverse variance weighted	52.6284	60	0.739272
cngb-om3117-saliva2604	ebi-eas-GCST90018621	Esophageal cancer || id:ebi-eas-GCST90018621	NA || id:cngb-om3117-saliva2604	MR Egger	77.0901	75	0.411598
cngb-om3117-saliva2604	ebi-eas-GCST90018621	Esophageal cancer || id:ebi-eas-GCST90018621	NA || id:cngb-om3117-saliva2604	Inverse variance weighted	77.2869	76	0.437295
cngb-om3117-saliva2605	ebi-eas-GCST90018621	Esophageal cancer || id:ebi-eas-GCST90018621	NA || id:cngb-om3117-saliva2605	MR Egger	70.8195	72	0.517248
cngb-om3117-saliva2605	ebi-eas-GCST90018621	Esophageal cancer || id:ebi-eas-GCST90018621	NA || id:cngb-om3117-saliva2605	Inverse variance weighted	72.4502	73	0.496159
cngb-om3117-saliva2607	ebi-eas-GCST90018621	Esophageal cancer || id:ebi-eas-GCST90018621	NA || id:cngb-om3117-saliva2607	MR Egger	79.4216	66	0.124169
cngb-om3117-saliva2607	ebi-eas-GCST90018621	Esophageal cancer || id:ebi-eas-GCST90018621	NA || id:cngb-om3117-saliva2607	Inverse variance weighted	79.6382	67	0.138608
cngb-om3117-saliva2608	ebi-eas-GCST90018621	Esophageal cancer || id:ebi-eas-GCST90018621	NA || id:cngb-om3117-saliva2608	MR Egger	84.0232	68	0.0909398
cngb-om3117-saliva2608	ebi-eas-GCST90018621	Esophageal cancer || id:ebi-eas-GCST90018621	NA || id:cngb-om3117-saliva2608	Inverse variance weighted	84.0743	69	0.104569
cngb-om3117-saliva261	ebi-eas-GCST90018621	Esophageal cancer || id:ebi-eas-GCST90018621	NA || id:cngb-om3117-saliva261	MR Egger	68.3741	76	0.72105
cngb-om3117-saliva261	ebi-eas-GCST90018621	Esophageal cancer || id:ebi-eas-GCST90018621	NA || id:cngb-om3117-saliva261	Inverse variance weighted	69.4337	77	0.717931
cngb-om3117-saliva2610	ebi-eas-GCST90018621	Esophageal cancer || id:ebi-eas-GCST90018621	NA || id:cngb-om3117-saliva2610	MR Egger	36.1416	58	0.989193
cngb-om3117-saliva2610	ebi-eas-GCST90018621	Esophageal cancer || id:ebi-eas-GCST90018621	NA || id:cngb-om3117-saliva2610	Inverse variance weighted	36.1899	59	0.991604
cngb-om3117-saliva2611	ebi-eas-GCST90018621	Esophageal cancer || id:ebi-eas-GCST90018621	NA || id:cngb-om3117-saliva2611	MR Egger	76.0408	79	0.573459
cngb-om3117-saliva2611	ebi-eas-GCST90018621	Esophageal cancer || id:ebi-eas-GCST90018621	NA || id:cngb-om3117-saliva2611	Inverse variance weighted	76.9581	80	0.575617
cngb-om3117-saliva2613	ebi-eas-GCST90018621	Esophageal cancer || id:ebi-eas-GCST90018621	NA || id:cngb-om3117-saliva2613	MR Egger	70.5637	83	0.832906
cngb-om3117-saliva2613	ebi-eas-GCST90018621	Esophageal cancer || id:ebi-eas-GCST90018621	NA || id:cngb-om3117-saliva2613	Inverse variance weighted	70.6691	84	0.849993
cngb-om3117-saliva2615	ebi-eas-GCST90018621	Esophageal cancer || id:ebi-eas-GCST90018621	NA || id:cngb-om3117-saliva2615	MR Egger	75.9347	61	0.0943335
cngb-om3117-saliva2615	ebi-eas-GCST90018621	Esophageal cancer || id:ebi-eas-GCST90018621	NA || id:cngb-om3117-saliva2615	Inverse variance weighted	75.968	62	0.109395
cngb-om3117-saliva2619	ebi-eas-GCST90018621	Esophageal cancer || id:ebi-eas-GCST90018621	NA || id:cngb-om3117-saliva2619	MR Egger	78.4675	85	0.678306
cngb-om3117-saliva2619	ebi-eas-GCST90018621	Esophageal cancer || id:ebi-eas-GCST90018621	NA || id:cngb-om3117-saliva2619	Inverse variance weighted	79.7433	86	0.669301
cngb-om3117-saliva2622	ebi-eas-GCST90018621	Esophageal cancer || id:ebi-eas-GCST90018621	NA || id:cngb-om3117-saliva2622	MR Egger	82.6202	79	0.368213
cngb-om3117-saliva2622	ebi-eas-GCST90018621	Esophageal cancer || id:ebi-eas-GCST90018621	NA || id:cngb-om3117-saliva2622	Inverse variance weighted	82.9714	80	0.387961
cngb-om3117-saliva2625	ebi-eas-GCST90018621	Esophageal cancer || id:ebi-eas-GCST90018621	NA || id:cngb-om3117-saliva2625	MR Egger	57.3556	74	0.923757
cngb-om3117-saliva2625	ebi-eas-GCST90018621	Esophageal cancer || id:ebi-eas-GCST90018621	NA || id:cngb-om3117-saliva2625	Inverse variance weighted	57.3615	75	0.935246
cngb-om3117-saliva2628	ebi-eas-GCST90018621	Esophageal cancer || id:ebi-eas-GCST90018621	NA || id:cngb-om3117-saliva2628	MR Egger	67.7037	87	0.937734
cngb-om3117-saliva2628	ebi-eas-GCST90018621	Esophageal cancer || id:ebi-eas-GCST90018621	NA || id:cngb-om3117-saliva2628	Inverse variance weighted	67.7162	88	0.946733
cngb-om3117-saliva2629	ebi-eas-GCST90018621	Esophageal cancer || id:ebi-eas-GCST90018621	NA || id:cngb-om3117-saliva2629	MR Egger	70.1823	71	0.505127
cngb-om3117-saliva2629	ebi-eas-GCST90018621	Esophageal cancer || id:ebi-eas-GCST90018621	NA || id:cngb-om3117-saliva2629	Inverse variance weighted	73.5552	72	0.426941
cngb-om3117-saliva2630	ebi-eas-GCST90018621	Esophageal cancer || id:ebi-eas-GCST90018621	NA || id:cngb-om3117-saliva2630	MR Egger	88.0418	66	0.0362946
cngb-om3117-saliva2630	ebi-eas-GCST90018621	Esophageal cancer || id:ebi-eas-GCST90018621	NA || id:cngb-om3117-saliva2630	Inverse variance weighted	88.1792	67	0.0425072
cngb-om3117-saliva2634	ebi-eas-GCST90018621	Esophageal cancer || id:ebi-eas-GCST90018621	NA || id:cngb-om3117-saliva2634	MR Egger	73.0034	73	0.477873
cngb-om3117-saliva2634	ebi-eas-GCST90018621	Esophageal cancer || id:ebi-eas-GCST90018621	NA || id:cngb-om3117-saliva2634	Inverse variance weighted	73.0658	74	0.508866
cngb-om3117-saliva2635	ebi-eas-GCST90018621	Esophageal cancer || id:ebi-eas-GCST90018621	NA || id:cngb-om3117-saliva2635	MR Egger	74.5206	81	0.681018
cngb-om3117-saliva2635	ebi-eas-GCST90018621	Esophageal cancer || id:ebi-eas-GCST90018621	NA || id:cngb-om3117-saliva2635	Inverse variance weighted	74.93	82	0.697184
cngb-om3117-saliva2637	ebi-eas-GCST90018621	Esophageal cancer || id:ebi-eas-GCST90018621	NA || id:cngb-om3117-saliva2637	MR Egger	78.0888	71	0.263794
cngb-om3117-saliva2637	ebi-eas-GCST90018621	Esophageal cancer || id:ebi-eas-GCST90018621	NA || id:cngb-om3117-saliva2637	Inverse variance weighted	78.5659	72	0.278756
cngb-om3117-saliva264	ebi-eas-GCST90018621	Esophageal cancer || id:ebi-eas-GCST90018621	NA || id:cngb-om3117-saliva264	MR Egger	64.1399	68	0.610261
cngb-om3117-saliva264	ebi-eas-GCST90018621	Esophageal cancer || id:ebi-eas-GCST90018621	NA || id:cngb-om3117-saliva264	Inverse variance weighted	64.4773	69	0.631806
cngb-om3117-saliva2640	ebi-eas-GCST90018621	Esophageal cancer || id:ebi-eas-GCST90018621	NA || id:cngb-om3117-saliva2640	MR Egger	76.9604	76	0.44764
cngb-om3117-saliva2640	ebi-eas-GCST90018621	Esophageal cancer || id:ebi-eas-GCST90018621	NA || id:cngb-om3117-saliva2640	Inverse variance weighted	76.9723	77	0.479456
cngb-om3117-saliva2642	ebi-eas-GCST90018621	Esophageal cancer || id:ebi-eas-GCST90018621	NA || id:cngb-om3117-saliva2642	MR Egger	59.4901	65	0.669554
cngb-om3117-saliva2642	ebi-eas-GCST90018621	Esophageal cancer || id:ebi-eas-GCST90018621	NA || id:cngb-om3117-saliva2642	Inverse variance weighted	68.181	66	0.402962
cngb-om3117-saliva2644	ebi-eas-GCST90018621	Esophageal cancer || id:ebi-eas-GCST90018621	NA || id:cngb-om3117-saliva2644	MR Egger	89.072	74	0.111702
cngb-om3117-saliva2644	ebi-eas-GCST90018621	Esophageal cancer || id:ebi-eas-GCST90018621	NA || id:cngb-om3117-saliva2644	Inverse variance weighted	89.0729	75	0.1276
cngb-om3117-saliva2647	ebi-eas-GCST90018621	Esophageal cancer || id:ebi-eas-GCST90018621	NA || id:cngb-om3117-saliva2647	MR Egger	63.5522	71	0.723012
cngb-om3117-saliva2647	ebi-eas-GCST90018621	Esophageal cancer || id:ebi-eas-GCST90018621	NA || id:cngb-om3117-saliva2647	Inverse variance weighted	65.3199	72	0.698069
cngb-om3117-saliva265	ebi-eas-GCST90018621	Esophageal cancer || id:ebi-eas-GCST90018621	NA || id:cngb-om3117-saliva265	MR Egger	92.8962	72	0.0493651
cngb-om3117-saliva265	ebi-eas-GCST90018621	Esophageal cancer || id:ebi-eas-GCST90018621	NA || id:cngb-om3117-saliva265	Inverse variance weighted	93.0721	73	0.0566512
cngb-om3117-saliva2650	ebi-eas-GCST90018621	Esophageal cancer || id:ebi-eas-GCST90018621	NA || id:cngb-om3117-saliva2650	MR Egger	87.848	78	0.208854
cngb-om3117-saliva2650	ebi-eas-GCST90018621	Esophageal cancer || id:ebi-eas-GCST90018621	NA || id:cngb-om3117-saliva2650	Inverse variance weighted	88.2598	79	0.222946
cngb-om3117-saliva2651	ebi-eas-GCST90018621	Esophageal cancer || id:ebi-eas-GCST90018621	NA || id:cngb-om3117-saliva2651	MR Egger	46.7617	67	0.971586
cngb-om3117-saliva2651	ebi-eas-GCST90018621	Esophageal cancer || id:ebi-eas-GCST90018621	NA || id:cngb-om3117-saliva2651	Inverse variance weighted	46.7911	68	0.976874
cngb-om3117-saliva2652	ebi-eas-GCST90018621	Esophageal cancer || id:ebi-eas-GCST90018621	NA || id:cngb-om3117-saliva2652	MR Egger	54.9258	67	0.85422
cngb-om3117-saliva2652	ebi-eas-GCST90018621	Esophageal cancer || id:ebi-eas-GCST90018621	NA || id:cngb-om3117-saliva2652	Inverse variance weighted	61.0314	68	0.712796
cngb-om3117-saliva2653	ebi-eas-GCST90018621	Esophageal cancer || id:ebi-eas-GCST90018621	NA || id:cngb-om3117-saliva2653	MR Egger	86.6852	94	0.691117
cngb-om3117-saliva2653	ebi-eas-GCST90018621	Esophageal cancer || id:ebi-eas-GCST90018621	NA || id:cngb-om3117-saliva2653	Inverse variance weighted	86.7164	95	0.71587
cngb-om3117-saliva2655	ebi-eas-GCST90018621	Esophageal cancer || id:ebi-eas-GCST90018621	NA || id:cngb-om3117-saliva2655	MR Egger	96.1707	81	0.119728
cngb-om3117-saliva2655	ebi-eas-GCST90018621	Esophageal cancer || id:ebi-eas-GCST90018621	NA || id:cngb-om3117-saliva2655	Inverse variance weighted	96.4963	82	0.130769
cngb-om3117-saliva2657	ebi-eas-GCST90018621	Esophageal cancer || id:ebi-eas-GCST90018621	NA || id:cngb-om3117-saliva2657	MR Egger	81.4939	81	0.463704
cngb-om3117-saliva2657	ebi-eas-GCST90018621	Esophageal cancer || id:ebi-eas-GCST90018621	NA || id:cngb-om3117-saliva2657	Inverse variance weighted	81.8529	82	0.483806
cngb-om3117-saliva2659	ebi-eas-GCST90018621	Esophageal cancer || id:ebi-eas-GCST90018621	NA || id:cngb-om3117-saliva2659	MR Egger	67.7551	78	0.789641
cngb-om3117-saliva2659	ebi-eas-GCST90018621	Esophageal cancer || id:ebi-eas-GCST90018621	NA || id:cngb-om3117-saliva2659	Inverse variance weighted	68.8981	79	0.78438
cngb-om3117-saliva2663	ebi-eas-GCST90018621	Esophageal cancer || id:ebi-eas-GCST90018621	NA || id:cngb-om3117-saliva2663	MR Egger	81.8025	78	0.362109
cngb-om3117-saliva2663	ebi-eas-GCST90018621	Esophageal cancer || id:ebi-eas-GCST90018621	NA || id:cngb-om3117-saliva2663	Inverse variance weighted	82.032	79	0.38549
cngb-om3117-saliva2664	ebi-eas-GCST90018621	Esophageal cancer || id:ebi-eas-GCST90018621	NA || id:cngb-om3117-saliva2664	MR Egger	62.8994	68	0.652192
cngb-om3117-saliva2664	ebi-eas-GCST90018621	Esophageal cancer || id:ebi-eas-GCST90018621	NA || id:cngb-om3117-saliva2664	Inverse variance weighted	63.1799	69	0.674689
cngb-om3117-saliva2666	ebi-eas-GCST90018621	Esophageal cancer || id:ebi-eas-GCST90018621	NA || id:cngb-om3117-saliva2666	MR Egger	84.469	69	0.0993342
cngb-om3117-saliva2666	ebi-eas-GCST90018621	Esophageal cancer || id:ebi-eas-GCST90018621	NA || id:cngb-om3117-saliva2666	Inverse variance weighted	85.2766	70	0.103293
cngb-om3117-saliva2668	ebi-eas-GCST90018621	Esophageal cancer || id:ebi-eas-GCST90018621	NA || id:cngb-om3117-saliva2668	MR Egger	73.0347	74	0.509894
cngb-om3117-saliva2668	ebi-eas-GCST90018621	Esophageal cancer || id:ebi-eas-GCST90018621	NA || id:cngb-om3117-saliva2668	Inverse variance weighted	74.8482	75	0.483221
cngb-om3117-saliva2669	ebi-eas-GCST90018621	Esophageal cancer || id:ebi-eas-GCST90018621	NA || id:cngb-om3117-saliva2669	MR Egger	79.714	69	0.177539
cngb-om3117-saliva2669	ebi-eas-GCST90018621	Esophageal cancer || id:ebi-eas-GCST90018621	NA || id:cngb-om3117-saliva2669	Inverse variance weighted	80.3084	70	0.187401
cngb-om3117-saliva267	ebi-eas-GCST90018621	Esophageal cancer || id:ebi-eas-GCST90018621	NA || id:cngb-om3117-saliva267	MR Egger	60.396	63	0.569702
cngb-om3117-saliva267	ebi-eas-GCST90018621	Esophageal cancer || id:ebi-eas-GCST90018621	NA || id:cngb-om3117-saliva267	Inverse variance weighted	60.4007	64	0.604515
cngb-om3117-saliva2672	ebi-eas-GCST90018621	Esophageal cancer || id:ebi-eas-GCST90018621	NA || id:cngb-om3117-saliva2672	MR Egger	56.587	66	0.78903
cngb-om3117-saliva2672	ebi-eas-GCST90018621	Esophageal cancer || id:ebi-eas-GCST90018621	NA || id:cngb-om3117-saliva2672	Inverse variance weighted	60.6292	67	0.695232
cngb-om3117-saliva2673	ebi-eas-GCST90018621	Esophageal cancer || id:ebi-eas-GCST90018621	NA || id:cngb-om3117-saliva2673	MR Egger	68.227	68	0.469456
cngb-om3117-saliva2673	ebi-eas-GCST90018621	Esophageal cancer || id:ebi-eas-GCST90018621	NA || id:cngb-om3117-saliva2673	Inverse variance weighted	68.3085	69	0.500887
cngb-om3117-saliva2674	ebi-eas-GCST90018621	Esophageal cancer || id:ebi-eas-GCST90018621	NA || id:cngb-om3117-saliva2674	MR Egger	50.088	57	0.729869
cngb-om3117-saliva2674	ebi-eas-GCST90018621	Esophageal cancer || id:ebi-eas-GCST90018621	NA || id:cngb-om3117-saliva2674	Inverse variance weighted	50.2941	58	0.754022
cngb-om3117-saliva2675	ebi-eas-GCST90018621	Esophageal cancer || id:ebi-eas-GCST90018621	NA || id:cngb-om3117-saliva2675	MR Egger	96.8235	71	0.0225643
cngb-om3117-saliva2675	ebi-eas-GCST90018621	Esophageal cancer || id:ebi-eas-GCST90018621	NA || id:cngb-om3117-saliva2675	Inverse variance weighted	99.9979	72	0.0162196
cngb-om3117-saliva2677	ebi-eas-GCST90018621	Esophageal cancer || id:ebi-eas-GCST90018621	NA || id:cngb-om3117-saliva2677	MR Egger	77.7009	74	0.36171
cngb-om3117-saliva2677	ebi-eas-GCST90018621	Esophageal cancer || id:ebi-eas-GCST90018621	NA || id:cngb-om3117-saliva2677	Inverse variance weighted	77.7274	75	0.391906
cngb-om3117-saliva2678	ebi-eas-GCST90018621	Esophageal cancer || id:ebi-eas-GCST90018621	NA || id:cngb-om3117-saliva2678	MR Egger	84.5748	68	0.0844112
cngb-om3117-saliva2678	ebi-eas-GCST90018621	Esophageal cancer || id:ebi-eas-GCST90018621	NA || id:cngb-om3117-saliva2678	Inverse variance weighted	84.6379	69	0.0971581
cngb-om3117-saliva2679	ebi-eas-GCST90018621	Esophageal cancer || id:ebi-eas-GCST90018621	NA || id:cngb-om3117-saliva2679	MR Egger	63.248	78	0.887003
cngb-om3117-saliva2679	ebi-eas-GCST90018621	Esophageal cancer || id:ebi-eas-GCST90018621	NA || id:cngb-om3117-saliva2679	Inverse variance weighted	63.2614	79	0.901905
cngb-om3117-saliva268	ebi-eas-GCST90018621	Esophageal cancer || id:ebi-eas-GCST90018621	NA || id:cngb-om3117-saliva268	MR Egger	71.7573	70	0.41935
cngb-om3117-saliva268	ebi-eas-GCST90018621	Esophageal cancer || id:ebi-eas-GCST90018621	NA || id:cngb-om3117-saliva268	Inverse variance weighted	71.9233	71	0.44707
cngb-om3117-saliva2680	ebi-eas-GCST90018621	Esophageal cancer || id:ebi-eas-GCST90018621	NA || id:cngb-om3117-saliva2680	MR Egger	90.839	74	0.0892984
cngb-om3117-saliva2680	ebi-eas-GCST90018621	Esophageal cancer || id:ebi-eas-GCST90018621	NA || id:cngb-om3117-saliva2680	Inverse variance weighted	93.7512	75	0.0704111
cngb-om3117-saliva2683	ebi-eas-GCST90018621	Esophageal cancer || id:ebi-eas-GCST90018621	NA || id:cngb-om3117-saliva2683	MR Egger	56.7531	67	0.809603
cngb-om3117-saliva2683	ebi-eas-GCST90018621	Esophageal cancer || id:ebi-eas-GCST90018621	NA || id:cngb-om3117-saliva2683	Inverse variance weighted	57.2602	68	0.820282
cngb-om3117-saliva2684	ebi-eas-GCST90018621	Esophageal cancer || id:ebi-eas-GCST90018621	NA || id:cngb-om3117-saliva2684	MR Egger	83.2787	87	0.593085
cngb-om3117-saliva2684	ebi-eas-GCST90018621	Esophageal cancer || id:ebi-eas-GCST90018621	NA || id:cngb-om3117-saliva2684	Inverse variance weighted	83.3017	88	0.621776
cngb-om3117-saliva2687	ebi-eas-GCST90018621	Esophageal cancer || id:ebi-eas-GCST90018621	NA || id:cngb-om3117-saliva2687	MR Egger	93.1504	72	0.0475667
cngb-om3117-saliva2687	ebi-eas-GCST90018621	Esophageal cancer || id:ebi-eas-GCST90018621	NA || id:cngb-om3117-saliva2687	Inverse variance weighted	93.531	73	0.0530685
cngb-om3117-saliva2688	ebi-eas-GCST90018621	Esophageal cancer || id:ebi-eas-GCST90018621	NA || id:cngb-om3117-saliva2688	MR Egger	60.8563	82	0.961283
cngb-om3117-saliva2688	ebi-eas-GCST90018621	Esophageal cancer || id:ebi-eas-GCST90018621	NA || id:cngb-om3117-saliva2688	Inverse variance weighted	61.6963	83	0.961459
cngb-om3117-saliva269	ebi-eas-GCST90018621	Esophageal cancer || id:ebi-eas-GCST90018621	NA || id:cngb-om3117-saliva269	MR Egger	45.7128	66	0.973104
cngb-om3117-saliva269	ebi-eas-GCST90018621	Esophageal cancer || id:ebi-eas-GCST90018621	NA || id:cngb-om3117-saliva269	Inverse variance weighted	45.7138	67	0.978356
cngb-om3117-saliva2690	ebi-eas-GCST90018621	Esophageal cancer || id:ebi-eas-GCST90018621	NA || id:cngb-om3117-saliva2690	MR Egger	58.6068	62	0.59881
cngb-om3117-saliva2690	ebi-eas-GCST90018621	Esophageal cancer || id:ebi-eas-GCST90018621	NA || id:cngb-om3117-saliva2690	Inverse variance weighted	61.8542	63	0.517218
cngb-om3117-saliva2692	ebi-eas-GCST90018621	Esophageal cancer || id:ebi-eas-GCST90018621	NA || id:cngb-om3117-saliva2692	MR Egger	60.6258	65	0.630718
cngb-om3117-saliva2692	ebi-eas-GCST90018621	Esophageal cancer || id:ebi-eas-GCST90018621	NA || id:cngb-om3117-saliva2692	Inverse variance weighted	61.0322	66	0.649995
cngb-om3117-saliva2694	ebi-eas-GCST90018621	Esophageal cancer || id:ebi-eas-GCST90018621	NA || id:cngb-om3117-saliva2694	MR Egger	53.3803	60	0.7145
cngb-om3117-saliva2694	ebi-eas-GCST90018621	Esophageal cancer || id:ebi-eas-GCST90018621	NA || id:cngb-om3117-saliva2694	Inverse variance weighted	54.1395	61	0.72075
cngb-om3117-saliva2695	ebi-eas-GCST90018621	Esophageal cancer || id:ebi-eas-GCST90018621	NA || id:cngb-om3117-saliva2695	MR Egger	66.4808	76	0.774044
cngb-om3117-saliva2695	ebi-eas-GCST90018621	Esophageal cancer || id:ebi-eas-GCST90018621	NA || id:cngb-om3117-saliva2695	Inverse variance weighted	66.5213	77	0.797204
cngb-om3117-saliva2696	ebi-eas-GCST90018621	Esophageal cancer || id:ebi-eas-GCST90018621	NA || id:cngb-om3117-saliva2696	MR Egger	120.778	86	0.0079805
cngb-om3117-saliva2696	ebi-eas-GCST90018621	Esophageal cancer || id:ebi-eas-GCST90018621	NA || id:cngb-om3117-saliva2696	Inverse variance weighted	120.783	87	0.00969205
cngb-om3117-saliva2698	ebi-eas-GCST90018621	Esophageal cancer || id:ebi-eas-GCST90018621	NA || id:cngb-om3117-saliva2698	MR Egger	70.2895	85	0.874697
cngb-om3117-saliva2698	ebi-eas-GCST90018621	Esophageal cancer || id:ebi-eas-GCST90018621	NA || id:cngb-om3117-saliva2698	Inverse variance weighted	70.7948	86	0.881816
cngb-om3117-saliva2699	ebi-eas-GCST90018621	Esophageal cancer || id:ebi-eas-GCST90018621	NA || id:cngb-om3117-saliva2699	MR Egger	64.816	76	0.816233
cngb-om3117-saliva2699	ebi-eas-GCST90018621	Esophageal cancer || id:ebi-eas-GCST90018621	NA || id:cngb-om3117-saliva2699	Inverse variance weighted	65.9248	77	0.811873
cngb-om3117-saliva27	ebi-eas-GCST90018621	Esophageal cancer || id:ebi-eas-GCST90018621	NA || id:cngb-om3117-saliva27	MR Egger	62.2587	65	0.573452
cngb-om3117-saliva27	ebi-eas-GCST90018621	Esophageal cancer || id:ebi-eas-GCST90018621	NA || id:cngb-om3117-saliva27	Inverse variance weighted	65.0982	66	0.508267
cngb-om3117-saliva2700	ebi-eas-GCST90018621	Esophageal cancer || id:ebi-eas-GCST90018621	NA || id:cngb-om3117-saliva2700	MR Egger	92.6639	83	0.219443
cngb-om3117-saliva2700	ebi-eas-GCST90018621	Esophageal cancer || id:ebi-eas-GCST90018621	NA || id:cngb-om3117-saliva2700	Inverse variance weighted	93.0474	84	0.234089
cngb-om3117-saliva2703	ebi-eas-GCST90018621	Esophageal cancer || id:ebi-eas-GCST90018621	NA || id:cngb-om3117-saliva2703	MR Egger	87.0359	82	0.33095
cngb-om3117-saliva2703	ebi-eas-GCST90018621	Esophageal cancer || id:ebi-eas-GCST90018621	NA || id:cngb-om3117-saliva2703	Inverse variance weighted	89.1259	83	0.303029
cngb-om3117-saliva2705	ebi-eas-GCST90018621	Esophageal cancer || id:ebi-eas-GCST90018621	NA || id:cngb-om3117-saliva2705	MR Egger	69.0632	77	0.728651
cngb-om3117-saliva2705	ebi-eas-GCST90018621	Esophageal cancer || id:ebi-eas-GCST90018621	NA || id:cngb-om3117-saliva2705	Inverse variance weighted	69.1174	78	0.753702
cngb-om3117-saliva2706	ebi-eas-GCST90018621	Esophageal cancer || id:ebi-eas-GCST90018621	NA || id:cngb-om3117-saliva2706	MR Egger	120.443	92	0.0249436
cngb-om3117-saliva2706	ebi-eas-GCST90018621	Esophageal cancer || id:ebi-eas-GCST90018621	NA || id:cngb-om3117-saliva2706	Inverse variance weighted	121.594	93	0.0249196
cngb-om3117-saliva2707	ebi-eas-GCST90018621	Esophageal cancer || id:ebi-eas-GCST90018621	NA || id:cngb-om3117-saliva2707	MR Egger	107.658	83	0.0357555
cngb-om3117-saliva2707	ebi-eas-GCST90018621	Esophageal cancer || id:ebi-eas-GCST90018621	NA || id:cngb-om3117-saliva2707	Inverse variance weighted	107.664	84	0.0419733
cngb-om3117-saliva2708	ebi-eas-GCST90018621	Esophageal cancer || id:ebi-eas-GCST90018621	NA || id:cngb-om3117-saliva2708	MR Egger	78.161	80	0.537317
cngb-om3117-saliva2708	ebi-eas-GCST90018621	Esophageal cancer || id:ebi-eas-GCST90018621	NA || id:cngb-om3117-saliva2708	Inverse variance weighted	79.675	81	0.520812
cngb-om3117-saliva271	ebi-eas-GCST90018621	Esophageal cancer || id:ebi-eas-GCST90018621	NA || id:cngb-om3117-saliva271	MR Egger	78.8127	58	0.0358967
cngb-om3117-saliva271	ebi-eas-GCST90018621	Esophageal cancer || id:ebi-eas-GCST90018621	NA || id:cngb-om3117-saliva271	Inverse variance weighted	81.5216	59	0.0276973
cngb-om3117-saliva2710	ebi-eas-GCST90018621	Esophageal cancer || id:ebi-eas-GCST90018621	NA || id:cngb-om3117-saliva2710	MR Egger	88.6365	87	0.431019
cngb-om3117-saliva2710	ebi-eas-GCST90018621	Esophageal cancer || id:ebi-eas-GCST90018621	NA || id:cngb-om3117-saliva2710	Inverse variance weighted	90.0736	88	0.418679
cngb-om3117-saliva2714	ebi-eas-GCST90018621	Esophageal cancer || id:ebi-eas-GCST90018621	NA || id:cngb-om3117-saliva2714	MR Egger	88.7764	86	0.397359
cngb-om3117-saliva2714	ebi-eas-GCST90018621	Esophageal cancer || id:ebi-eas-GCST90018621	NA || id:cngb-om3117-saliva2714	Inverse variance weighted	89.4136	87	0.408361
cngb-om3117-saliva2715	ebi-eas-GCST90018621	Esophageal cancer || id:ebi-eas-GCST90018621	NA || id:cngb-om3117-saliva2715	MR Egger	93.0614	92	0.449441
cngb-om3117-saliva2715	ebi-eas-GCST90018621	Esophageal cancer || id:ebi-eas-GCST90018621	NA || id:cngb-om3117-saliva2715	Inverse variance weighted	94.3719	93	0.440797
cngb-om3117-saliva2716	ebi-eas-GCST90018621	Esophageal cancer || id:ebi-eas-GCST90018621	NA || id:cngb-om3117-saliva2716	MR Egger	63.326	67	0.604681
cngb-om3117-saliva2716	ebi-eas-GCST90018621	Esophageal cancer || id:ebi-eas-GCST90018621	NA || id:cngb-om3117-saliva2716	Inverse variance weighted	63.3857	68	0.635877
cngb-om3117-saliva2717	ebi-eas-GCST90018621	Esophageal cancer || id:ebi-eas-GCST90018621	NA || id:cngb-om3117-saliva2717	MR Egger	102.19	73	0.0136792
cngb-om3117-saliva2717	ebi-eas-GCST90018621	Esophageal cancer || id:ebi-eas-GCST90018621	NA || id:cngb-om3117-saliva2717	Inverse variance weighted	102.209	74	0.0166107
cngb-om3117-saliva2718	ebi-eas-GCST90018621	Esophageal cancer || id:ebi-eas-GCST90018621	NA || id:cngb-om3117-saliva2718	MR Egger	87.5595	76	0.171734
cngb-om3117-saliva2718	ebi-eas-GCST90018621	Esophageal cancer || id:ebi-eas-GCST90018621	NA || id:cngb-om3117-saliva2718	Inverse variance weighted	87.6409	77	0.191048
cngb-om3117-saliva2719	ebi-eas-GCST90018621	Esophageal cancer || id:ebi-eas-GCST90018621	NA || id:cngb-om3117-saliva2719	MR Egger	73.6171	65	0.216922
cngb-om3117-saliva2719	ebi-eas-GCST90018621	Esophageal cancer || id:ebi-eas-GCST90018621	NA || id:cngb-om3117-saliva2719	Inverse variance weighted	73.9756	66	0.234056
cngb-om3117-saliva2720	ebi-eas-GCST90018621	Esophageal cancer || id:ebi-eas-GCST90018621	NA || id:cngb-om3117-saliva2720	MR Egger	87.4687	79	0.240819
cngb-om3117-saliva2720	ebi-eas-GCST90018621	Esophageal cancer || id:ebi-eas-GCST90018621	NA || id:cngb-om3117-saliva2720	Inverse variance weighted	87.5285	80	0.264409
cngb-om3117-saliva2721	ebi-eas-GCST90018621	Esophageal cancer || id:ebi-eas-GCST90018621	NA || id:cngb-om3117-saliva2721	MR Egger	45.7971	60	0.91207
cngb-om3117-saliva2721	ebi-eas-GCST90018621	Esophageal cancer || id:ebi-eas-GCST90018621	NA || id:cngb-om3117-saliva2721	Inverse variance weighted	51.3664	61	0.805552
cngb-om3117-saliva2722	ebi-eas-GCST90018621	Esophageal cancer || id:ebi-eas-GCST90018621	NA || id:cngb-om3117-saliva2722	MR Egger	87.7806	78	0.210288
cngb-om3117-saliva2722	ebi-eas-GCST90018621	Esophageal cancer || id:ebi-eas-GCST90018621	NA || id:cngb-om3117-saliva2722	Inverse variance weighted	87.8462	79	0.232181
cngb-om3117-saliva2723	ebi-eas-GCST90018621	Esophageal cancer || id:ebi-eas-GCST90018621	NA || id:cngb-om3117-saliva2723	MR Egger	100.416	80	0.0610708
cngb-om3117-saliva2723	ebi-eas-GCST90018621	Esophageal cancer || id:ebi-eas-GCST90018621	NA || id:cngb-om3117-saliva2723	Inverse variance weighted	100.567	81	0.0694469
cngb-om3117-saliva2728	ebi-eas-GCST90018621	Esophageal cancer || id:ebi-eas-GCST90018621	NA || id:cngb-om3117-saliva2728	MR Egger	81.1485	83	0.537016
cngb-om3117-saliva2728	ebi-eas-GCST90018621	Esophageal cancer || id:ebi-eas-GCST90018621	NA || id:cngb-om3117-saliva2728	Inverse variance weighted	81.3975	84	0.56013
cngb-om3117-saliva273	ebi-eas-GCST90018621	Esophageal cancer || id:ebi-eas-GCST90018621	NA || id:cngb-om3117-saliva273	MR Egger	71.7108	68	0.355863
cngb-om3117-saliva273	ebi-eas-GCST90018621	Esophageal cancer || id:ebi-eas-GCST90018621	NA || id:cngb-om3117-saliva273	Inverse variance weighted	72.96	69	0.349237
cngb-om3117-saliva2733	ebi-eas-GCST90018621	Esophageal cancer || id:ebi-eas-GCST90018621	NA || id:cngb-om3117-saliva2733	MR Egger	84.9542	87	0.542072
cngb-om3117-saliva2733	ebi-eas-GCST90018621	Esophageal cancer || id:ebi-eas-GCST90018621	NA || id:cngb-om3117-saliva2733	Inverse variance weighted	88.7476	88	0.457617
cngb-om3117-saliva2735	ebi-eas-GCST90018621	Esophageal cancer || id:ebi-eas-GCST90018621	NA || id:cngb-om3117-saliva2735	MR Egger	66.31	76	0.778576
cngb-om3117-saliva2735	ebi-eas-GCST90018621	Esophageal cancer || id:ebi-eas-GCST90018621	NA || id:cngb-om3117-saliva2735	Inverse variance weighted	67.164	77	0.780763
cngb-om3117-saliva2736	ebi-eas-GCST90018621	Esophageal cancer || id:ebi-eas-GCST90018621	NA || id:cngb-om3117-saliva2736	MR Egger	100.144	69	0.00848042
cngb-om3117-saliva2736	ebi-eas-GCST90018621	Esophageal cancer || id:ebi-eas-GCST90018621	NA || id:cngb-om3117-saliva2736	Inverse variance weighted	101.047	70	0.00895006
cngb-om3117-saliva2737	ebi-eas-GCST90018621	Esophageal cancer || id:ebi-eas-GCST90018621	NA || id:cngb-om3117-saliva2737	MR Egger	87.5304	90	0.554071
cngb-om3117-saliva2737	ebi-eas-GCST90018621	Esophageal cancer || id:ebi-eas-GCST90018621	NA || id:cngb-om3117-saliva2737	Inverse variance weighted	87.5366	91	0.583343
cngb-om3117-saliva2738	ebi-eas-GCST90018621	Esophageal cancer || id:ebi-eas-GCST90018621	NA || id:cngb-om3117-saliva2738	MR Egger	72.7029	75	0.553654
cngb-om3117-saliva2738	ebi-eas-GCST90018621	Esophageal cancer || id:ebi-eas-GCST90018621	NA || id:cngb-om3117-saliva2738	Inverse variance weighted	76.1846	76	0.472473
cngb-om3117-saliva2740	ebi-eas-GCST90018621	Esophageal cancer || id:ebi-eas-GCST90018621	NA || id:cngb-om3117-saliva2740	MR Egger	86.7956	68	0.0618601
cngb-om3117-saliva2740	ebi-eas-GCST90018621	Esophageal cancer || id:ebi-eas-GCST90018621	NA || id:cngb-om3117-saliva2740	Inverse variance weighted	87.1321	69	0.0692351
cngb-om3117-saliva2741	ebi-eas-GCST90018621	Esophageal cancer || id:ebi-eas-GCST90018621	NA || id:cngb-om3117-saliva2741	MR Egger	115.889	79	0.00434896
cngb-om3117-saliva2741	ebi-eas-GCST90018621	Esophageal cancer || id:ebi-eas-GCST90018621	NA || id:cngb-om3117-saliva2741	Inverse variance weighted	115.911	80	0.00537874
cngb-om3117-saliva2742	ebi-eas-GCST90018621	Esophageal cancer || id:ebi-eas-GCST90018621	NA || id:cngb-om3117-saliva2742	MR Egger	58.2346	78	0.954066
cngb-om3117-saliva2742	ebi-eas-GCST90018621	Esophageal cancer || id:ebi-eas-GCST90018621	NA || id:cngb-om3117-saliva2742	Inverse variance weighted	60.7982	79	0.936115
cngb-om3117-saliva2743	ebi-eas-GCST90018621	Esophageal cancer || id:ebi-eas-GCST90018621	NA || id:cngb-om3117-saliva2743	MR Egger	67.0281	73	0.674656
cngb-om3117-saliva2743	ebi-eas-GCST90018621	Esophageal cancer || id:ebi-eas-GCST90018621	NA || id:cngb-om3117-saliva2743	Inverse variance weighted	68.5032	74	0.658493
cngb-om3117-saliva2744	ebi-eas-GCST90018621	Esophageal cancer || id:ebi-eas-GCST90018621	NA || id:cngb-om3117-saliva2744	MR Egger	89.9065	67	0.0324515
cngb-om3117-saliva2744	ebi-eas-GCST90018621	Esophageal cancer || id:ebi-eas-GCST90018621	NA || id:cngb-om3117-saliva2744	Inverse variance weighted	94.7238	68	0.0178123
cngb-om3117-saliva2745	ebi-eas-GCST90018621	Esophageal cancer || id:ebi-eas-GCST90018621	NA || id:cngb-om3117-saliva2745	MR Egger	66.145	61	0.303867
cngb-om3117-saliva2745	ebi-eas-GCST90018621	Esophageal cancer || id:ebi-eas-GCST90018621	NA || id:cngb-om3117-saliva2745	Inverse variance weighted	66.145	62	0.335843
cngb-om3117-saliva2746	ebi-eas-GCST90018621	Esophageal cancer || id:ebi-eas-GCST90018621	NA || id:cngb-om3117-saliva2746	MR Egger	64.8917	63	0.41054
cngb-om3117-saliva2746	ebi-eas-GCST90018621	Esophageal cancer || id:ebi-eas-GCST90018621	NA || id:cngb-om3117-saliva2746	Inverse variance weighted	65.2027	64	0.434659
cngb-om3117-saliva2750	ebi-eas-GCST90018621	Esophageal cancer || id:ebi-eas-GCST90018621	NA || id:cngb-om3117-saliva2750	MR Egger	70.5308	76	0.655525
cngb-om3117-saliva2750	ebi-eas-GCST90018621	Esophageal cancer || id:ebi-eas-GCST90018621	NA || id:cngb-om3117-saliva2750	Inverse variance weighted	71.222	77	0.664105
cngb-om3117-saliva2753	ebi-eas-GCST90018621	Esophageal cancer || id:ebi-eas-GCST90018621	NA || id:cngb-om3117-saliva2753	MR Egger	89.2016	76	0.142812
cngb-om3117-saliva2753	ebi-eas-GCST90018621	Esophageal cancer || id:ebi-eas-GCST90018621	NA || id:cngb-om3117-saliva2753	Inverse variance weighted	89.2893	77	0.159841
cngb-om3117-saliva2755	ebi-eas-GCST90018621	Esophageal cancer || id:ebi-eas-GCST90018621	NA || id:cngb-om3117-saliva2755	MR Egger	59.3205	77	0.932707
cngb-om3117-saliva2755	ebi-eas-GCST90018621	Esophageal cancer || id:ebi-eas-GCST90018621	NA || id:cngb-om3117-saliva2755	Inverse variance weighted	59.5668	78	0.940241
cngb-om3117-saliva2756	ebi-eas-GCST90018621	Esophageal cancer || id:ebi-eas-GCST90018621	NA || id:cngb-om3117-saliva2756	MR Egger	71.6327	58	0.10765
cngb-om3117-saliva2756	ebi-eas-GCST90018621	Esophageal cancer || id:ebi-eas-GCST90018621	NA || id:cngb-om3117-saliva2756	Inverse variance weighted	71.6493	59	0.124925
cngb-om3117-saliva2757	ebi-eas-GCST90018621	Esophageal cancer || id:ebi-eas-GCST90018621	NA || id:cngb-om3117-saliva2757	MR Egger	49.8089	69	0.960584
cngb-om3117-saliva2757	ebi-eas-GCST90018621	Esophageal cancer || id:ebi-eas-GCST90018621	NA || id:cngb-om3117-saliva2757	Inverse variance weighted	49.8749	70	0.967144
cngb-om3117-saliva2758	ebi-eas-GCST90018621	Esophageal cancer || id:ebi-eas-GCST90018621	NA || id:cngb-om3117-saliva2758	MR Egger	72.2894	73	0.501495
cngb-om3117-saliva2758	ebi-eas-GCST90018621	Esophageal cancer || id:ebi-eas-GCST90018621	NA || id:cngb-om3117-saliva2758	Inverse variance weighted	72.4493	74	0.52927
cngb-om3117-saliva2759	ebi-eas-GCST90018621	Esophageal cancer || id:ebi-eas-GCST90018621	NA || id:cngb-om3117-saliva2759	MR Egger	52.9858	68	0.909607
cngb-om3117-saliva2759	ebi-eas-GCST90018621	Esophageal cancer || id:ebi-eas-GCST90018621	NA || id:cngb-om3117-saliva2759	Inverse variance weighted	53.1995	69	0.920154
cngb-om3117-saliva2760	ebi-eas-GCST90018621	Esophageal cancer || id:ebi-eas-GCST90018621	NA || id:cngb-om3117-saliva2760	MR Egger	104.051	71	0.0064574
cngb-om3117-saliva2760	ebi-eas-GCST90018621	Esophageal cancer || id:ebi-eas-GCST90018621	NA || id:cngb-om3117-saliva2760	Inverse variance weighted	104.057	72	0.00802431
cngb-om3117-saliva2762	ebi-eas-GCST90018621	Esophageal cancer || id:ebi-eas-GCST90018621	NA || id:cngb-om3117-saliva2762	MR Egger	62.2794	60	0.395034
cngb-om3117-saliva2762	ebi-eas-GCST90018621	Esophageal cancer || id:ebi-eas-GCST90018621	NA || id:cngb-om3117-saliva2762	Inverse variance weighted	62.2971	61	0.42979
cngb-om3117-saliva2764	ebi-eas-GCST90018621	Esophageal cancer || id:ebi-eas-GCST90018621	NA || id:cngb-om3117-saliva2764	MR Egger	72.9471	85	0.821299
cngb-om3117-saliva2764	ebi-eas-GCST90018621	Esophageal cancer || id:ebi-eas-GCST90018621	NA || id:cngb-om3117-saliva2764	Inverse variance weighted	73.9543	86	0.819579
cngb-om3117-saliva2765	ebi-eas-GCST90018621	Esophageal cancer || id:ebi-eas-GCST90018621	NA || id:cngb-om3117-saliva2765	MR Egger	77.6248	81	0.585648
cngb-om3117-saliva2765	ebi-eas-GCST90018621	Esophageal cancer || id:ebi-eas-GCST90018621	NA || id:cngb-om3117-saliva2765	Inverse variance weighted	77.6735	82	0.614724
cngb-om3117-saliva2766	ebi-eas-GCST90018621	Esophageal cancer || id:ebi-eas-GCST90018621	NA || id:cngb-om3117-saliva2766	MR Egger	55.8241	56	0.481487
cngb-om3117-saliva2766	ebi-eas-GCST90018621	Esophageal cancer || id:ebi-eas-GCST90018621	NA || id:cngb-om3117-saliva2766	Inverse variance weighted	56.4152	57	0.496974
cngb-om3117-saliva2767	ebi-eas-GCST90018621	Esophageal cancer || id:ebi-eas-GCST90018621	NA || id:cngb-om3117-saliva2767	MR Egger	73.2042	70	0.373367
cngb-om3117-saliva2767	ebi-eas-GCST90018621	Esophageal cancer || id:ebi-eas-GCST90018621	NA || id:cngb-om3117-saliva2767	Inverse variance weighted	73.9232	71	0.382922
cngb-om3117-saliva2769	ebi-eas-GCST90018621	Esophageal cancer || id:ebi-eas-GCST90018621	NA || id:cngb-om3117-saliva2769	MR Egger	73.5069	73	0.461351
cngb-om3117-saliva2769	ebi-eas-GCST90018621	Esophageal cancer || id:ebi-eas-GCST90018621	NA || id:cngb-om3117-saliva2769	Inverse variance weighted	73.9237	74	0.480632
cngb-om3117-saliva2774	ebi-eas-GCST90018621	Esophageal cancer || id:ebi-eas-GCST90018621	NA || id:cngb-om3117-saliva2774	MR Egger	81.5345	64	0.0687607
cngb-om3117-saliva2774	ebi-eas-GCST90018621	Esophageal cancer || id:ebi-eas-GCST90018621	NA || id:cngb-om3117-saliva2774	Inverse variance weighted	82.8161	65	0.0672856
cngb-om3117-saliva2775	ebi-eas-GCST90018621	Esophageal cancer || id:ebi-eas-GCST90018621	NA || id:cngb-om3117-saliva2775	MR Egger	90.7378	76	0.119175
cngb-om3117-saliva2775	ebi-eas-GCST90018621	Esophageal cancer || id:ebi-eas-GCST90018621	NA || id:cngb-om3117-saliva2775	Inverse variance weighted	94.3896	77	0.086813
cngb-om3117-saliva2776	ebi-eas-GCST90018621	Esophageal cancer || id:ebi-eas-GCST90018621	NA || id:cngb-om3117-saliva2776	MR Egger	64.9928	60	0.307057
cngb-om3117-saliva2776	ebi-eas-GCST90018621	Esophageal cancer || id:ebi-eas-GCST90018621	NA || id:cngb-om3117-saliva2776	Inverse variance weighted	65.2059	61	0.332712
cngb-om3117-saliva2777	ebi-eas-GCST90018621	Esophageal cancer || id:ebi-eas-GCST90018621	NA || id:cngb-om3117-saliva2777	MR Egger	57.0483	66	0.775985
cngb-om3117-saliva2777	ebi-eas-GCST90018621	Esophageal cancer || id:ebi-eas-GCST90018621	NA || id:cngb-om3117-saliva2777	Inverse variance weighted	57.6184	67	0.786217
cngb-om3117-saliva2778	ebi-eas-GCST90018621	Esophageal cancer || id:ebi-eas-GCST90018621	NA || id:cngb-om3117-saliva2778	MR Egger	60.151	60	0.47024
cngb-om3117-saliva2778	ebi-eas-GCST90018621	Esophageal cancer || id:ebi-eas-GCST90018621	NA || id:cngb-om3117-saliva2778	Inverse variance weighted	60.1697	61	0.506
cngb-om3117-saliva2779	ebi-eas-GCST90018621	Esophageal cancer || id:ebi-eas-GCST90018621	NA || id:cngb-om3117-saliva2779	MR Egger	53.2945	61	0.74803
cngb-om3117-saliva2779	ebi-eas-GCST90018621	Esophageal cancer || id:ebi-eas-GCST90018621	NA || id:cngb-om3117-saliva2779	Inverse variance weighted	57.4254	62	0.640983
cngb-om3117-saliva278	ebi-eas-GCST90018621	Esophageal cancer || id:ebi-eas-GCST90018621	NA || id:cngb-om3117-saliva278	MR Egger	77.0941	83	0.661896
cngb-om3117-saliva278	ebi-eas-GCST90018621	Esophageal cancer || id:ebi-eas-GCST90018621	NA || id:cngb-om3117-saliva278	Inverse variance weighted	77.2004	84	0.6871
cngb-om3117-saliva2783	ebi-eas-GCST90018621	Esophageal cancer || id:ebi-eas-GCST90018621	NA || id:cngb-om3117-saliva2783	MR Egger	76.3956	85	0.736307
cngb-om3117-saliva2783	ebi-eas-GCST90018621	Esophageal cancer || id:ebi-eas-GCST90018621	NA || id:cngb-om3117-saliva2783	Inverse variance weighted	76.8423	86	0.74965
cngb-om3117-saliva2784	ebi-eas-GCST90018621	Esophageal cancer || id:ebi-eas-GCST90018621	NA || id:cngb-om3117-saliva2784	MR Egger	78.2371	64	0.108689
cngb-om3117-saliva2784	ebi-eas-GCST90018621	Esophageal cancer || id:ebi-eas-GCST90018621	NA || id:cngb-om3117-saliva2784	Inverse variance weighted	78.9364	65	0.114681
cngb-om3117-saliva2787	ebi-eas-GCST90018621	Esophageal cancer || id:ebi-eas-GCST90018621	NA || id:cngb-om3117-saliva2787	MR Egger	66.822	76	0.764865
cngb-om3117-saliva2787	ebi-eas-GCST90018621	Esophageal cancer || id:ebi-eas-GCST90018621	NA || id:cngb-om3117-saliva2787	Inverse variance weighted	68.0606	77	0.756785
cngb-om3117-saliva2789	ebi-eas-GCST90018621	Esophageal cancer || id:ebi-eas-GCST90018621	NA || id:cngb-om3117-saliva2789	MR Egger	75.3372	66	0.201952
cngb-om3117-saliva2789	ebi-eas-GCST90018621	Esophageal cancer || id:ebi-eas-GCST90018621	NA || id:cngb-om3117-saliva2789	Inverse variance weighted	75.6895	67	0.218433
cngb-om3117-saliva2790	ebi-eas-GCST90018621	Esophageal cancer || id:ebi-eas-GCST90018621	NA || id:cngb-om3117-saliva2790	MR Egger	56.6807	77	0.960254
cngb-om3117-saliva2790	ebi-eas-GCST90018621	Esophageal cancer || id:ebi-eas-GCST90018621	NA || id:cngb-om3117-saliva2790	Inverse variance weighted	56.8189	78	0.96598
cngb-om3117-saliva2796	ebi-eas-GCST90018621	Esophageal cancer || id:ebi-eas-GCST90018621	NA || id:cngb-om3117-saliva2796	MR Egger	71.5649	73	0.525616
cngb-om3117-saliva2796	ebi-eas-GCST90018621	Esophageal cancer || id:ebi-eas-GCST90018621	NA || id:cngb-om3117-saliva2796	Inverse variance weighted	72.6362	74	0.523077
cngb-om3117-saliva2797	ebi-eas-GCST90018621	Esophageal cancer || id:ebi-eas-GCST90018621	NA || id:cngb-om3117-saliva2797	MR Egger	46.0376	69	0.984927
cngb-om3117-saliva2797	ebi-eas-GCST90018621	Esophageal cancer || id:ebi-eas-GCST90018621	NA || id:cngb-om3117-saliva2797	Inverse variance weighted	46.9938	70	0.984327
cngb-om3117-saliva2798	ebi-eas-GCST90018621	Esophageal cancer || id:ebi-eas-GCST90018621	NA || id:cngb-om3117-saliva2798	MR Egger	96.66	83	0.144988
cngb-om3117-saliva2798	ebi-eas-GCST90018621	Esophageal cancer || id:ebi-eas-GCST90018621	NA || id:cngb-om3117-saliva2798	Inverse variance weighted	97.6473	84	0.146503
cngb-om3117-saliva2801	ebi-eas-GCST90018621	Esophageal cancer || id:ebi-eas-GCST90018621	NA || id:cngb-om3117-saliva2801	MR Egger	86.4012	79	0.266304
cngb-om3117-saliva2801	ebi-eas-GCST90018621	Esophageal cancer || id:ebi-eas-GCST90018621	NA || id:cngb-om3117-saliva2801	Inverse variance weighted	88.292	80	0.246209
cngb-om3117-saliva2803	ebi-eas-GCST90018621	Esophageal cancer || id:ebi-eas-GCST90018621	NA || id:cngb-om3117-saliva2803	MR Egger	75.7888	77	0.517665
cngb-om3117-saliva2803	ebi-eas-GCST90018621	Esophageal cancer || id:ebi-eas-GCST90018621	NA || id:cngb-om3117-saliva2803	Inverse variance weighted	77.0403	78	0.509449
cngb-om3117-saliva2804	ebi-eas-GCST90018621	Esophageal cancer || id:ebi-eas-GCST90018621	NA || id:cngb-om3117-saliva2804	MR Egger	72.7015	74	0.520916
cngb-om3117-saliva2804	ebi-eas-GCST90018621	Esophageal cancer || id:ebi-eas-GCST90018621	NA || id:cngb-om3117-saliva2804	Inverse variance weighted	72.7078	75	0.553494
cngb-om3117-saliva2806	ebi-eas-GCST90018621	Esophageal cancer || id:ebi-eas-GCST90018621	NA || id:cngb-om3117-saliva2806	MR Egger	44.9738	70	0.991332
cngb-om3117-saliva2806	ebi-eas-GCST90018621	Esophageal cancer || id:ebi-eas-GCST90018621	NA || id:cngb-om3117-saliva2806	Inverse variance weighted	45.4491	71	0.992159
cngb-om3117-saliva2809	ebi-eas-GCST90018621	Esophageal cancer || id:ebi-eas-GCST90018621	NA || id:cngb-om3117-saliva2809	MR Egger	62.087	66	0.613786
cngb-om3117-saliva2809	ebi-eas-GCST90018621	Esophageal cancer || id:ebi-eas-GCST90018621	NA || id:cngb-om3117-saliva2809	Inverse variance weighted	62.0984	67	0.646627
cngb-om3117-saliva281	ebi-eas-GCST90018621	Esophageal cancer || id:ebi-eas-GCST90018621	NA || id:cngb-om3117-saliva281	MR Egger	74.539	76	0.525943
cngb-om3117-saliva281	ebi-eas-GCST90018621	Esophageal cancer || id:ebi-eas-GCST90018621	NA || id:cngb-om3117-saliva281	Inverse variance weighted	76.7202	77	0.487557
cngb-om3117-saliva2811	ebi-eas-GCST90018621	Esophageal cancer || id:ebi-eas-GCST90018621	NA || id:cngb-om3117-saliva2811	MR Egger	81.3908	70	0.165876
cngb-om3117-saliva2811	ebi-eas-GCST90018621	Esophageal cancer || id:ebi-eas-GCST90018621	NA || id:cngb-om3117-saliva2811	Inverse variance weighted	81.396	71	0.187144
cngb-om3117-saliva2818	ebi-eas-GCST90018621	Esophageal cancer || id:ebi-eas-GCST90018621	NA || id:cngb-om3117-saliva2818	MR Egger	58.9712	66	0.717814
cngb-om3117-saliva2818	ebi-eas-GCST90018621	Esophageal cancer || id:ebi-eas-GCST90018621	NA || id:cngb-om3117-saliva2818	Inverse variance weighted	59.2805	67	0.737658
cngb-om3117-saliva2819	ebi-eas-GCST90018621	Esophageal cancer || id:ebi-eas-GCST90018621	NA || id:cngb-om3117-saliva2819	MR Egger	64.6224	84	0.942479
cngb-om3117-saliva2819	ebi-eas-GCST90018621	Esophageal cancer || id:ebi-eas-GCST90018621	NA || id:cngb-om3117-saliva2819	Inverse variance weighted	64.6558	85	0.950883
cngb-om3117-saliva2826	ebi-eas-GCST90018621	Esophageal cancer || id:ebi-eas-GCST90018621	NA || id:cngb-om3117-saliva2826	MR Egger	77.5018	74	0.367664
cngb-om3117-saliva2826	ebi-eas-GCST90018621	Esophageal cancer || id:ebi-eas-GCST90018621	NA || id:cngb-om3117-saliva2826	Inverse variance weighted	77.5023	75	0.398821
cngb-om3117-saliva2827	ebi-eas-GCST90018621	Esophageal cancer || id:ebi-eas-GCST90018621	NA || id:cngb-om3117-saliva2827	MR Egger	81.1983	75	0.292228
cngb-om3117-saliva2827	ebi-eas-GCST90018621	Esophageal cancer || id:ebi-eas-GCST90018621	NA || id:cngb-om3117-saliva2827	Inverse variance weighted	81.2989	76	0.31775
cngb-om3117-saliva2828	ebi-eas-GCST90018621	Esophageal cancer || id:ebi-eas-GCST90018621	NA || id:cngb-om3117-saliva2828	MR Egger	86.6718	84	0.399238
cngb-om3117-saliva2828	ebi-eas-GCST90018621	Esophageal cancer || id:ebi-eas-GCST90018621	NA || id:cngb-om3117-saliva2828	Inverse variance weighted	87.5067	85	0.40461
cngb-om3117-saliva2831	ebi-eas-GCST90018621	Esophageal cancer || id:ebi-eas-GCST90018621	NA || id:cngb-om3117-saliva2831	MR Egger	91.005	88	0.391995
cngb-om3117-saliva2831	ebi-eas-GCST90018621	Esophageal cancer || id:ebi-eas-GCST90018621	NA || id:cngb-om3117-saliva2831	Inverse variance weighted	91.0056	89	0.421087
cngb-om3117-saliva2839	ebi-eas-GCST90018621	Esophageal cancer || id:ebi-eas-GCST90018621	NA || id:cngb-om3117-saliva2839	MR Egger	80.5071	71	0.206069
cngb-om3117-saliva2839	ebi-eas-GCST90018621	Esophageal cancer || id:ebi-eas-GCST90018621	NA || id:cngb-om3117-saliva2839	Inverse variance weighted	80.5072	72	0.230302
cngb-om3117-saliva2843	ebi-eas-GCST90018621	Esophageal cancer || id:ebi-eas-GCST90018621	NA || id:cngb-om3117-saliva2843	MR Egger	62.8362	74	0.819323
cngb-om3117-saliva2843	ebi-eas-GCST90018621	Esophageal cancer || id:ebi-eas-GCST90018621	NA || id:cngb-om3117-saliva2843	Inverse variance weighted	63.2402	75	0.831551
cngb-om3117-saliva2847	ebi-eas-GCST90018621	Esophageal cancer || id:ebi-eas-GCST90018621	NA || id:cngb-om3117-saliva2847	MR Egger	84.7141	79	0.309656
cngb-om3117-saliva2847	ebi-eas-GCST90018621	Esophageal cancer || id:ebi-eas-GCST90018621	NA || id:cngb-om3117-saliva2847	Inverse variance weighted	84.8746	80	0.333495
cngb-om3117-saliva2850	ebi-eas-GCST90018621	Esophageal cancer || id:ebi-eas-GCST90018621	NA || id:cngb-om3117-saliva2850	MR Egger	84.4329	75	0.213598
cngb-om3117-saliva2850	ebi-eas-GCST90018621	Esophageal cancer || id:ebi-eas-GCST90018621	NA || id:cngb-om3117-saliva2850	Inverse variance weighted	85.8379	76	0.20626
cngb-om3117-saliva2851	ebi-eas-GCST90018621	Esophageal cancer || id:ebi-eas-GCST90018621	NA || id:cngb-om3117-saliva2851	MR Egger	67.5501	68	0.492591
cngb-om3117-saliva2851	ebi-eas-GCST90018621	Esophageal cancer || id:ebi-eas-GCST90018621	NA || id:cngb-om3117-saliva2851	Inverse variance weighted	67.6263	69	0.524255
cngb-om3117-saliva2852	ebi-eas-GCST90018621	Esophageal cancer || id:ebi-eas-GCST90018621	NA || id:cngb-om3117-saliva2852	MR Egger	91.3557	73	0.0718889
cngb-om3117-saliva2852	ebi-eas-GCST90018621	Esophageal cancer || id:ebi-eas-GCST90018621	NA || id:cngb-om3117-saliva2852	Inverse variance weighted	93.1171	74	0.0658844
cngb-om3117-saliva2855	ebi-eas-GCST90018621	Esophageal cancer || id:ebi-eas-GCST90018621	NA || id:cngb-om3117-saliva2855	MR Egger	82.2751	79	0.378309
cngb-om3117-saliva2855	ebi-eas-GCST90018621	Esophageal cancer || id:ebi-eas-GCST90018621	NA || id:cngb-om3117-saliva2855	Inverse variance weighted	85.7326	80	0.310216
cngb-om3117-saliva2858	ebi-eas-GCST90018621	Esophageal cancer || id:ebi-eas-GCST90018621	NA || id:cngb-om3117-saliva2858	MR Egger	54.6372	76	0.969457
cngb-om3117-saliva2858	ebi-eas-GCST90018621	Esophageal cancer || id:ebi-eas-GCST90018621	NA || id:cngb-om3117-saliva2858	Inverse variance weighted	55.3515	77	0.970376
cngb-om3117-saliva2859	ebi-eas-GCST90018621	Esophageal cancer || id:ebi-eas-GCST90018621	NA || id:cngb-om3117-saliva2859	MR Egger	66.3512	74	0.724573
cngb-om3117-saliva2859	ebi-eas-GCST90018621	Esophageal cancer || id:ebi-eas-GCST90018621	NA || id:cngb-om3117-saliva2859	Inverse variance weighted	66.3541	75	0.751759
cngb-om3117-saliva286	ebi-eas-GCST90018621	Esophageal cancer || id:ebi-eas-GCST90018621	NA || id:cngb-om3117-saliva286	MR Egger	88.5377	82	0.291402
cngb-om3117-saliva286	ebi-eas-GCST90018621	Esophageal cancer || id:ebi-eas-GCST90018621	NA || id:cngb-om3117-saliva286	Inverse variance weighted	90.4565	83	0.26972
cngb-om3117-saliva2860	ebi-eas-GCST90018621	Esophageal cancer || id:ebi-eas-GCST90018621	NA || id:cngb-om3117-saliva2860	MR Egger	68.02	71	0.578275
cngb-om3117-saliva2860	ebi-eas-GCST90018621	Esophageal cancer || id:ebi-eas-GCST90018621	NA || id:cngb-om3117-saliva2860	Inverse variance weighted	69.7131	72	0.554441
cngb-om3117-saliva2861	ebi-eas-GCST90018621	Esophageal cancer || id:ebi-eas-GCST90018621	NA || id:cngb-om3117-saliva2861	MR Egger	84.6171	71	0.128812
cngb-om3117-saliva2861	ebi-eas-GCST90018621	Esophageal cancer || id:ebi-eas-GCST90018621	NA || id:cngb-om3117-saliva2861	Inverse variance weighted	89.174	72	0.0829427
cngb-om3117-saliva2862	ebi-eas-GCST90018621	Esophageal cancer || id:ebi-eas-GCST90018621	NA || id:cngb-om3117-saliva2862	MR Egger	74.905	67	0.237357
cngb-om3117-saliva2862	ebi-eas-GCST90018621	Esophageal cancer || id:ebi-eas-GCST90018621	NA || id:cngb-om3117-saliva2862	Inverse variance weighted	75.0317	68	0.26106
cngb-om3117-saliva2864	ebi-eas-GCST90018621	Esophageal cancer || id:ebi-eas-GCST90018621	NA || id:cngb-om3117-saliva2864	MR Egger	57.489	56	0.41981
cngb-om3117-saliva2864	ebi-eas-GCST90018621	Esophageal cancer || id:ebi-eas-GCST90018621	NA || id:cngb-om3117-saliva2864	Inverse variance weighted	59.1055	57	0.398542
cngb-om3117-saliva2865	ebi-eas-GCST90018621	Esophageal cancer || id:ebi-eas-GCST90018621	NA || id:cngb-om3117-saliva2865	MR Egger	65.8092	70	0.619759
cngb-om3117-saliva2865	ebi-eas-GCST90018621	Esophageal cancer || id:ebi-eas-GCST90018621	NA || id:cngb-om3117-saliva2865	Inverse variance weighted	66.4512	71	0.630777
cngb-om3117-saliva2873	ebi-eas-GCST90018621	Esophageal cancer || id:ebi-eas-GCST90018621	NA || id:cngb-om3117-saliva2873	MR Egger	75.9219	76	0.480947
cngb-om3117-saliva2873	ebi-eas-GCST90018621	Esophageal cancer || id:ebi-eas-GCST90018621	NA || id:cngb-om3117-saliva2873	Inverse variance weighted	75.922	77	0.513346
cngb-om3117-saliva2874	ebi-eas-GCST90018621	Esophageal cancer || id:ebi-eas-GCST90018621	NA || id:cngb-om3117-saliva2874	MR Egger	84.249	72	0.153189
cngb-om3117-saliva2874	ebi-eas-GCST90018621	Esophageal cancer || id:ebi-eas-GCST90018621	NA || id:cngb-om3117-saliva2874	Inverse variance weighted	84.2491	73	0.173203
cngb-om3117-saliva2875	ebi-eas-GCST90018621	Esophageal cancer || id:ebi-eas-GCST90018621	NA || id:cngb-om3117-saliva2875	MR Egger	90.2352	86	0.356274
cngb-om3117-saliva2875	ebi-eas-GCST90018621	Esophageal cancer || id:ebi-eas-GCST90018621	NA || id:cngb-om3117-saliva2875	Inverse variance weighted	90.5079	87	0.3772
cngb-om3117-saliva2877	ebi-eas-GCST90018621	Esophageal cancer || id:ebi-eas-GCST90018621	NA || id:cngb-om3117-saliva2877	MR Egger	62.0406	87	0.980265
cngb-om3117-saliva2877	ebi-eas-GCST90018621	Esophageal cancer || id:ebi-eas-GCST90018621	NA || id:cngb-om3117-saliva2877	Inverse variance weighted	63.9041	88	0.9752
cngb-om3117-saliva2882	ebi-eas-GCST90018621	Esophageal cancer || id:ebi-eas-GCST90018621	NA || id:cngb-om3117-saliva2882	MR Egger	95.1523	68	0.0165584
cngb-om3117-saliva2882	ebi-eas-GCST90018621	Esophageal cancer || id:ebi-eas-GCST90018621	NA || id:cngb-om3117-saliva2882	Inverse variance weighted	95.4204	69	0.0193192
cngb-om3117-saliva2883	ebi-eas-GCST90018621	Esophageal cancer || id:ebi-eas-GCST90018621	NA || id:cngb-om3117-saliva2883	MR Egger	76.1634	74	0.408724
cngb-om3117-saliva2883	ebi-eas-GCST90018621	Esophageal cancer || id:ebi-eas-GCST90018621	NA || id:cngb-om3117-saliva2883	Inverse variance weighted	76.2374	75	0.43846
cngb-om3117-saliva2885	ebi-eas-GCST90018621	Esophageal cancer || id:ebi-eas-GCST90018621	NA || id:cngb-om3117-saliva2885	MR Egger	75.2642	79	0.598221
cngb-om3117-saliva2885	ebi-eas-GCST90018621	Esophageal cancer || id:ebi-eas-GCST90018621	NA || id:cngb-om3117-saliva2885	Inverse variance weighted	75.2807	80	0.628427
cngb-om3117-saliva2886	ebi-eas-GCST90018621	Esophageal cancer || id:ebi-eas-GCST90018621	NA || id:cngb-om3117-saliva2886	MR Egger	43.7609	62	0.96179
cngb-om3117-saliva2886	ebi-eas-GCST90018621	Esophageal cancer || id:ebi-eas-GCST90018621	NA || id:cngb-om3117-saliva2886	Inverse variance weighted	43.7764	63	0.968928
cngb-om3117-saliva2887	ebi-eas-GCST90018621	Esophageal cancer || id:ebi-eas-GCST90018621	NA || id:cngb-om3117-saliva2887	MR Egger	54.294	51	0.350079
cngb-om3117-saliva2887	ebi-eas-GCST90018621	Esophageal cancer || id:ebi-eas-GCST90018621	NA || id:cngb-om3117-saliva2887	Inverse variance weighted	54.2945	52	0.387069
cngb-om3117-saliva289	ebi-eas-GCST90018621	Esophageal cancer || id:ebi-eas-GCST90018621	NA || id:cngb-om3117-saliva289	MR Egger	82.7847	73	0.203039
cngb-om3117-saliva289	ebi-eas-GCST90018621	Esophageal cancer || id:ebi-eas-GCST90018621	NA || id:cngb-om3117-saliva289	Inverse variance weighted	82.8228	74	0.225854
cngb-om3117-saliva2891	ebi-eas-GCST90018621	Esophageal cancer || id:ebi-eas-GCST90018621	NA || id:cngb-om3117-saliva2891	MR Egger	76.4489	67	0.201086
cngb-om3117-saliva2891	ebi-eas-GCST90018621	Esophageal cancer || id:ebi-eas-GCST90018621	NA || id:cngb-om3117-saliva2891	Inverse variance weighted	76.7847	68	0.217784
cngb-om3117-saliva2892	ebi-eas-GCST90018621	Esophageal cancer || id:ebi-eas-GCST90018621	NA || id:cngb-om3117-saliva2892	MR Egger	90.6633	80	0.194786
cngb-om3117-saliva2892	ebi-eas-GCST90018621	Esophageal cancer || id:ebi-eas-GCST90018621	NA || id:cngb-om3117-saliva2892	Inverse variance weighted	90.6656	81	0.216801
cngb-om3117-saliva2894	ebi-eas-GCST90018621	Esophageal cancer || id:ebi-eas-GCST90018621	NA || id:cngb-om3117-saliva2894	MR Egger	36.8027	64	0.997482
cngb-om3117-saliva2894	ebi-eas-GCST90018621	Esophageal cancer || id:ebi-eas-GCST90018621	NA || id:cngb-om3117-saliva2894	Inverse variance weighted	36.9564	65	0.998022
cngb-om3117-saliva2895	ebi-eas-GCST90018621	Esophageal cancer || id:ebi-eas-GCST90018621	NA || id:cngb-om3117-saliva2895	MR Egger	47.9908	70	0.97948
cngb-om3117-saliva2895	ebi-eas-GCST90018621	Esophageal cancer || id:ebi-eas-GCST90018621	NA || id:cngb-om3117-saliva2895	Inverse variance weighted	48.0127	71	0.983443
cngb-om3117-saliva2902	ebi-eas-GCST90018621	Esophageal cancer || id:ebi-eas-GCST90018621	NA || id:cngb-om3117-saliva2902	MR Egger	73.632	71	0.392038
cngb-om3117-saliva2902	ebi-eas-GCST90018621	Esophageal cancer || id:ebi-eas-GCST90018621	NA || id:cngb-om3117-saliva2902	Inverse variance weighted	76.7916	72	0.327777
cngb-om3117-saliva2909	ebi-eas-GCST90018621	Esophageal cancer || id:ebi-eas-GCST90018621	NA || id:cngb-om3117-saliva2909	MR Egger	56.3164	67	0.820869
cngb-om3117-saliva2909	ebi-eas-GCST90018621	Esophageal cancer || id:ebi-eas-GCST90018621	NA || id:cngb-om3117-saliva2909	Inverse variance weighted	57.9946	68	0.801258
cngb-om3117-saliva2910	ebi-eas-GCST90018621	Esophageal cancer || id:ebi-eas-GCST90018621	NA || id:cngb-om3117-saliva2910	MR Egger	56.8991	69	0.850755
cngb-om3117-saliva2910	ebi-eas-GCST90018621	Esophageal cancer || id:ebi-eas-GCST90018621	NA || id:cngb-om3117-saliva2910	Inverse variance weighted	58.6604	70	0.831084
cngb-om3117-saliva2911	ebi-eas-GCST90018621	Esophageal cancer || id:ebi-eas-GCST90018621	NA || id:cngb-om3117-saliva2911	MR Egger	115.214	85	0.0162449
cngb-om3117-saliva2911	ebi-eas-GCST90018621	Esophageal cancer || id:ebi-eas-GCST90018621	NA || id:cngb-om3117-saliva2911	Inverse variance weighted	117.086	86	0.0145369
cngb-om3117-saliva2912	ebi-eas-GCST90018621	Esophageal cancer || id:ebi-eas-GCST90018621	NA || id:cngb-om3117-saliva2912	MR Egger	68.1574	86	0.921628
cngb-om3117-saliva2912	ebi-eas-GCST90018621	Esophageal cancer || id:ebi-eas-GCST90018621	NA || id:cngb-om3117-saliva2912	Inverse variance weighted	68.8818	87	0.923779
cngb-om3117-saliva2913	ebi-eas-GCST90018621	Esophageal cancer || id:ebi-eas-GCST90018621	NA || id:cngb-om3117-saliva2913	MR Egger	80.4674	72	0.231237
cngb-om3117-saliva2913	ebi-eas-GCST90018621	Esophageal cancer || id:ebi-eas-GCST90018621	NA || id:cngb-om3117-saliva2913	Inverse variance weighted	80.8171	73	0.248274
cngb-om3117-saliva2915	ebi-eas-GCST90018621	Esophageal cancer || id:ebi-eas-GCST90018621	NA || id:cngb-om3117-saliva2915	MR Egger	61.7393	78	0.91163
cngb-om3117-saliva2915	ebi-eas-GCST90018621	Esophageal cancer || id:ebi-eas-GCST90018621	NA || id:cngb-om3117-saliva2915	Inverse variance weighted	64.8577	79	0.874176
cngb-om3117-saliva2917	ebi-eas-GCST90018621	Esophageal cancer || id:ebi-eas-GCST90018621	NA || id:cngb-om3117-saliva2917	MR Egger	67.5294	71	0.594803
cngb-om3117-saliva2917	ebi-eas-GCST90018621	Esophageal cancer || id:ebi-eas-GCST90018621	NA || id:cngb-om3117-saliva2917	Inverse variance weighted	67.7885	72	0.618742
cngb-om3117-saliva2919	ebi-eas-GCST90018621	Esophageal cancer || id:ebi-eas-GCST90018621	NA || id:cngb-om3117-saliva2919	MR Egger	87.4191	82	0.320611
cngb-om3117-saliva2919	ebi-eas-GCST90018621	Esophageal cancer || id:ebi-eas-GCST90018621	NA || id:cngb-om3117-saliva2919	Inverse variance weighted	87.5334	83	0.345611
cngb-om3117-saliva2920	ebi-eas-GCST90018621	Esophageal cancer || id:ebi-eas-GCST90018621	NA || id:cngb-om3117-saliva2920	MR Egger	85.7712	80	0.309188
cngb-om3117-saliva2920	ebi-eas-GCST90018621	Esophageal cancer || id:ebi-eas-GCST90018621	NA || id:cngb-om3117-saliva2920	Inverse variance weighted	86.4906	81	0.317705
cngb-om3117-saliva2921	ebi-eas-GCST90018621	Esophageal cancer || id:ebi-eas-GCST90018621	NA || id:cngb-om3117-saliva2921	MR Egger	58.7663	59	0.484087
cngb-om3117-saliva2921	ebi-eas-GCST90018621	Esophageal cancer || id:ebi-eas-GCST90018621	NA || id:cngb-om3117-saliva2921	Inverse variance weighted	59.7561	60	0.484592
cngb-om3117-saliva2924	ebi-eas-GCST90018621	Esophageal cancer || id:ebi-eas-GCST90018621	NA || id:cngb-om3117-saliva2924	MR Egger	89.3737	75	0.123088
cngb-om3117-saliva2924	ebi-eas-GCST90018621	Esophageal cancer || id:ebi-eas-GCST90018621	NA || id:cngb-om3117-saliva2924	Inverse variance weighted	90.6428	76	0.120543
cngb-om3117-saliva2927	ebi-eas-GCST90018621	Esophageal cancer || id:ebi-eas-GCST90018621	NA || id:cngb-om3117-saliva2927	MR Egger	59.2957	57	0.391859
cngb-om3117-saliva2927	ebi-eas-GCST90018621	Esophageal cancer || id:ebi-eas-GCST90018621	NA || id:cngb-om3117-saliva2927	Inverse variance weighted	59.6349	58	0.415975
cngb-om3117-saliva2928	ebi-eas-GCST90018621	Esophageal cancer || id:ebi-eas-GCST90018621	NA || id:cngb-om3117-saliva2928	MR Egger	81.9868	83	0.510825
cngb-om3117-saliva2928	ebi-eas-GCST90018621	Esophageal cancer || id:ebi-eas-GCST90018621	NA || id:cngb-om3117-saliva2928	Inverse variance weighted	81.9908	84	0.541692
cngb-om3117-saliva2929	ebi-eas-GCST90018621	Esophageal cancer || id:ebi-eas-GCST90018621	NA || id:cngb-om3117-saliva2929	MR Egger	64.2293	73	0.758467
cngb-om3117-saliva2929	ebi-eas-GCST90018621	Esophageal cancer || id:ebi-eas-GCST90018621	NA || id:cngb-om3117-saliva2929	Inverse variance weighted	65.9017	74	0.737706
cngb-om3117-saliva293	ebi-eas-GCST90018621	Esophageal cancer || id:ebi-eas-GCST90018621	NA || id:cngb-om3117-saliva293	MR Egger	73.1314	73	0.473662
cngb-om3117-saliva293	ebi-eas-GCST90018621	Esophageal cancer || id:ebi-eas-GCST90018621	NA || id:cngb-om3117-saliva293	Inverse variance weighted	73.1964	74	0.504553
cngb-om3117-saliva2930	ebi-eas-GCST90018621	Esophageal cancer || id:ebi-eas-GCST90018621	NA || id:cngb-om3117-saliva2930	MR Egger	83.968	76	0.248681
cngb-om3117-saliva2930	ebi-eas-GCST90018621	Esophageal cancer || id:ebi-eas-GCST90018621	NA || id:cngb-om3117-saliva2930	Inverse variance weighted	87.1875	77	0.20032
cngb-om3117-saliva2932	ebi-eas-GCST90018621	Esophageal cancer || id:ebi-eas-GCST90018621	NA || id:cngb-om3117-saliva2932	MR Egger	81.1415	87	0.656766
cngb-om3117-saliva2932	ebi-eas-GCST90018621	Esophageal cancer || id:ebi-eas-GCST90018621	NA || id:cngb-om3117-saliva2932	Inverse variance weighted	82.2036	88	0.654072
cngb-om3117-saliva2934	ebi-eas-GCST90018621	Esophageal cancer || id:ebi-eas-GCST90018621	NA || id:cngb-om3117-saliva2934	MR Egger	70.318	80	0.771987
cngb-om3117-saliva2934	ebi-eas-GCST90018621	Esophageal cancer || id:ebi-eas-GCST90018621	NA || id:cngb-om3117-saliva2934	Inverse variance weighted	70.6805	81	0.786702
cngb-om3117-saliva2936	ebi-eas-GCST90018621	Esophageal cancer || id:ebi-eas-GCST90018621	NA || id:cngb-om3117-saliva2936	MR Egger	62.9246	71	0.74173
cngb-om3117-saliva2936	ebi-eas-GCST90018621	Esophageal cancer || id:ebi-eas-GCST90018621	NA || id:cngb-om3117-saliva2936	Inverse variance weighted	68.0019	72	0.611679
cngb-om3117-saliva2938	ebi-eas-GCST90018621	Esophageal cancer || id:ebi-eas-GCST90018621	NA || id:cngb-om3117-saliva2938	MR Egger	99.5598	78	0.0504025
cngb-om3117-saliva2938	ebi-eas-GCST90018621	Esophageal cancer || id:ebi-eas-GCST90018621	NA || id:cngb-om3117-saliva2938	Inverse variance weighted	99.9993	79	0.0554689
cngb-om3117-saliva294	ebi-eas-GCST90018621	Esophageal cancer || id:ebi-eas-GCST90018621	NA || id:cngb-om3117-saliva294	MR Egger	89.0768	71	0.0722286
cngb-om3117-saliva294	ebi-eas-GCST90018621	Esophageal cancer || id:ebi-eas-GCST90018621	NA || id:cngb-om3117-saliva294	Inverse variance weighted	89.7422	72	0.0768561
cngb-om3117-saliva2940	ebi-eas-GCST90018621	Esophageal cancer || id:ebi-eas-GCST90018621	NA || id:cngb-om3117-saliva2940	MR Egger	70.2623	69	0.435059
cngb-om3117-saliva2940	ebi-eas-GCST90018621	Esophageal cancer || id:ebi-eas-GCST90018621	NA || id:cngb-om3117-saliva2940	Inverse variance weighted	70.2789	70	0.468158
cngb-om3117-saliva2941	ebi-eas-GCST90018621	Esophageal cancer || id:ebi-eas-GCST90018621	NA || id:cngb-om3117-saliva2941	MR Egger	59.9057	70	0.799793
cngb-om3117-saliva2941	ebi-eas-GCST90018621	Esophageal cancer || id:ebi-eas-GCST90018621	NA || id:cngb-om3117-saliva2941	Inverse variance weighted	60.3481	71	0.812258
cngb-om3117-saliva2944	ebi-eas-GCST90018621	Esophageal cancer || id:ebi-eas-GCST90018621	NA || id:cngb-om3117-saliva2944	MR Egger	100.032	87	0.160473
cngb-om3117-saliva2944	ebi-eas-GCST90018621	Esophageal cancer || id:ebi-eas-GCST90018621	NA || id:cngb-om3117-saliva2944	Inverse variance weighted	100.847	88	0.164886
cngb-om3117-saliva2946	ebi-eas-GCST90018621	Esophageal cancer || id:ebi-eas-GCST90018621	NA || id:cngb-om3117-saliva2946	MR Egger	77.6764	77	0.456972
cngb-om3117-saliva2946	ebi-eas-GCST90018621	Esophageal cancer || id:ebi-eas-GCST90018621	NA || id:cngb-om3117-saliva2946	Inverse variance weighted	79.1198	78	0.443314
cngb-om3117-saliva2948	ebi-eas-GCST90018621	Esophageal cancer || id:ebi-eas-GCST90018621	NA || id:cngb-om3117-saliva2948	MR Egger	74.679	78	0.585568
cngb-om3117-saliva2948	ebi-eas-GCST90018621	Esophageal cancer || id:ebi-eas-GCST90018621	NA || id:cngb-om3117-saliva2948	Inverse variance weighted	76.27	79	0.566125
cngb-om3117-saliva2949	ebi-eas-GCST90018621	Esophageal cancer || id:ebi-eas-GCST90018621	NA || id:cngb-om3117-saliva2949	MR Egger	72.4087	62	0.17204
cngb-om3117-saliva2949	ebi-eas-GCST90018621	Esophageal cancer || id:ebi-eas-GCST90018621	NA || id:cngb-om3117-saliva2949	Inverse variance weighted	72.4127	63	0.195221
cngb-om3117-saliva2951	ebi-eas-GCST90018621	Esophageal cancer || id:ebi-eas-GCST90018621	NA || id:cngb-om3117-saliva2951	MR Egger	86.1597	77	0.222445
cngb-om3117-saliva2951	ebi-eas-GCST90018621	Esophageal cancer || id:ebi-eas-GCST90018621	NA || id:cngb-om3117-saliva2951	Inverse variance weighted	86.8444	78	0.230889
cngb-om3117-saliva2952	ebi-eas-GCST90018621	Esophageal cancer || id:ebi-eas-GCST90018621	NA || id:cngb-om3117-saliva2952	MR Egger	76.5645	73	0.364927
cngb-om3117-saliva2952	ebi-eas-GCST90018621	Esophageal cancer || id:ebi-eas-GCST90018621	NA || id:cngb-om3117-saliva2952	Inverse variance weighted	76.735	74	0.390976
cngb-om3117-saliva2959	ebi-eas-GCST90018621	Esophageal cancer || id:ebi-eas-GCST90018621	NA || id:cngb-om3117-saliva2959	MR Egger	59.4545	69	0.786961
cngb-om3117-saliva2959	ebi-eas-GCST90018621	Esophageal cancer || id:ebi-eas-GCST90018621	NA || id:cngb-om3117-saliva2959	Inverse variance weighted	60.2723	70	0.790047
cngb-om3117-saliva2961	ebi-eas-GCST90018621	Esophageal cancer || id:ebi-eas-GCST90018621	NA || id:cngb-om3117-saliva2961	MR Egger	66.2909	72	0.667487
cngb-om3117-saliva2961	ebi-eas-GCST90018621	Esophageal cancer || id:ebi-eas-GCST90018621	NA || id:cngb-om3117-saliva2961	Inverse variance weighted	66.7076	73	0.684711
cngb-om3117-saliva2962	ebi-eas-GCST90018621	Esophageal cancer || id:ebi-eas-GCST90018621	NA || id:cngb-om3117-saliva2962	MR Egger	52.8352	58	0.667179
cngb-om3117-saliva2962	ebi-eas-GCST90018621	Esophageal cancer || id:ebi-eas-GCST90018621	NA || id:cngb-om3117-saliva2962	Inverse variance weighted	52.9561	59	0.696599
cngb-om3117-saliva2963	ebi-eas-GCST90018621	Esophageal cancer || id:ebi-eas-GCST90018621	NA || id:cngb-om3117-saliva2963	MR Egger	52.7918	63	0.816871
cngb-om3117-saliva2963	ebi-eas-GCST90018621	Esophageal cancer || id:ebi-eas-GCST90018621	NA || id:cngb-om3117-saliva2963	Inverse variance weighted	53.6295	64	0.819015
cngb-om3117-saliva2966	ebi-eas-GCST90018621	Esophageal cancer || id:ebi-eas-GCST90018621	NA || id:cngb-om3117-saliva2966	MR Egger	89.5773	72	0.0785846
cngb-om3117-saliva2966	ebi-eas-GCST90018621	Esophageal cancer || id:ebi-eas-GCST90018621	NA || id:cngb-om3117-saliva2966	Inverse variance weighted	89.6135	73	0.0906364
cngb-om3117-saliva2967	ebi-eas-GCST90018621	Esophageal cancer || id:ebi-eas-GCST90018621	NA || id:cngb-om3117-saliva2967	MR Egger	69.3384	68	0.43206
cngb-om3117-saliva2967	ebi-eas-GCST90018621	Esophageal cancer || id:ebi-eas-GCST90018621	NA || id:cngb-om3117-saliva2967	Inverse variance weighted	70.2854	69	0.434295
cngb-om3117-saliva2968	ebi-eas-GCST90018621	Esophageal cancer || id:ebi-eas-GCST90018621	NA || id:cngb-om3117-saliva2968	MR Egger	81.3385	72	0.211302
cngb-om3117-saliva2968	ebi-eas-GCST90018621	Esophageal cancer || id:ebi-eas-GCST90018621	NA || id:cngb-om3117-saliva2968	Inverse variance weighted	81.339	73	0.235705
cngb-om3117-saliva2969	ebi-eas-GCST90018621	Esophageal cancer || id:ebi-eas-GCST90018621	NA || id:cngb-om3117-saliva2969	MR Egger	61.5468	66	0.632424
cngb-om3117-saliva2969	ebi-eas-GCST90018621	Esophageal cancer || id:ebi-eas-GCST90018621	NA || id:cngb-om3117-saliva2969	Inverse variance weighted	61.6773	67	0.660768
cngb-om3117-saliva2971	ebi-eas-GCST90018621	Esophageal cancer || id:ebi-eas-GCST90018621	NA || id:cngb-om3117-saliva2971	MR Egger	78.493	73	0.309047
cngb-om3117-saliva2971	ebi-eas-GCST90018621	Esophageal cancer || id:ebi-eas-GCST90018621	NA || id:cngb-om3117-saliva2971	Inverse variance weighted	81.3549	74	0.26108
cngb-om3117-saliva2972	ebi-eas-GCST90018621	Esophageal cancer || id:ebi-eas-GCST90018621	NA || id:cngb-om3117-saliva2972	MR Egger	48.1973	39	0.148378
cngb-om3117-saliva2972	ebi-eas-GCST90018621	Esophageal cancer || id:ebi-eas-GCST90018621	NA || id:cngb-om3117-saliva2972	Inverse variance weighted	50.4347	40	0.124782
cngb-om3117-saliva2975	ebi-eas-GCST90018621	Esophageal cancer || id:ebi-eas-GCST90018621	NA || id:cngb-om3117-saliva2975	MR Egger	84.9886	80	0.330354
cngb-om3117-saliva2975	ebi-eas-GCST90018621	Esophageal cancer || id:ebi-eas-GCST90018621	NA || id:cngb-om3117-saliva2975	Inverse variance weighted	86.4467	81	0.318883
cngb-om3117-saliva298	ebi-eas-GCST90018621	Esophageal cancer || id:ebi-eas-GCST90018621	NA || id:cngb-om3117-saliva298	MR Egger	51.8041	62	0.818715
cngb-om3117-saliva298	ebi-eas-GCST90018621	Esophageal cancer || id:ebi-eas-GCST90018621	NA || id:cngb-om3117-saliva298	Inverse variance weighted	57.6797	63	0.665726
cngb-om3117-saliva2981	ebi-eas-GCST90018621	Esophageal cancer || id:ebi-eas-GCST90018621	NA || id:cngb-om3117-saliva2981	MR Egger	71.6726	79	0.708331
cngb-om3117-saliva2981	ebi-eas-GCST90018621	Esophageal cancer || id:ebi-eas-GCST90018621	NA || id:cngb-om3117-saliva2981	Inverse variance weighted	72.4953	80	0.712185
cngb-om3117-saliva2982	ebi-eas-GCST90018621	Esophageal cancer || id:ebi-eas-GCST90018621	NA || id:cngb-om3117-saliva2982	MR Egger	72.6545	78	0.649679
cngb-om3117-saliva2982	ebi-eas-GCST90018621	Esophageal cancer || id:ebi-eas-GCST90018621	NA || id:cngb-om3117-saliva2982	Inverse variance weighted	72.857	79	0.673127
cngb-om3117-saliva2984	ebi-eas-GCST90018621	Esophageal cancer || id:ebi-eas-GCST90018621	NA || id:cngb-om3117-saliva2984	MR Egger	50.4889	68	0.944711
cngb-om3117-saliva2984	ebi-eas-GCST90018621	Esophageal cancer || id:ebi-eas-GCST90018621	NA || id:cngb-om3117-saliva2984	Inverse variance weighted	53.1341	69	0.921134
cngb-om3117-saliva2986	ebi-eas-GCST90018621	Esophageal cancer || id:ebi-eas-GCST90018621	NA || id:cngb-om3117-saliva2986	MR Egger	73.4859	67	0.274135
cngb-om3117-saliva2986	ebi-eas-GCST90018621	Esophageal cancer || id:ebi-eas-GCST90018621	NA || id:cngb-om3117-saliva2986	Inverse variance weighted	76.1538	68	0.232786
cngb-om3117-saliva2991	ebi-eas-GCST90018621	Esophageal cancer || id:ebi-eas-GCST90018621	NA || id:cngb-om3117-saliva2991	MR Egger	109.889	78	0.010118
cngb-om3117-saliva2991	ebi-eas-GCST90018621	Esophageal cancer || id:ebi-eas-GCST90018621	NA || id:cngb-om3117-saliva2991	Inverse variance weighted	112.531	79	0.00788753
cngb-om3117-saliva2993	ebi-eas-GCST90018621	Esophageal cancer || id:ebi-eas-GCST90018621	NA || id:cngb-om3117-saliva2993	MR Egger	69.5807	80	0.790782
cngb-om3117-saliva2993	ebi-eas-GCST90018621	Esophageal cancer || id:ebi-eas-GCST90018621	NA || id:cngb-om3117-saliva2993	Inverse variance weighted	70.9544	81	0.779794
cngb-om3117-saliva2996	ebi-eas-GCST90018621	Esophageal cancer || id:ebi-eas-GCST90018621	NA || id:cngb-om3117-saliva2996	MR Egger	81.8477	91	0.743034
cngb-om3117-saliva2996	ebi-eas-GCST90018621	Esophageal cancer || id:ebi-eas-GCST90018621	NA || id:cngb-om3117-saliva2996	Inverse variance weighted	81.8758	92	0.766083
cngb-om3117-saliva2997	ebi-eas-GCST90018621	Esophageal cancer || id:ebi-eas-GCST90018621	NA || id:cngb-om3117-saliva2997	MR Egger	73.498	64	0.195026
cngb-om3117-saliva2997	ebi-eas-GCST90018621	Esophageal cancer || id:ebi-eas-GCST90018621	NA || id:cngb-om3117-saliva2997	Inverse variance weighted	73.8193	65	0.212164
cngb-om3117-saliva2998	ebi-eas-GCST90018621	Esophageal cancer || id:ebi-eas-GCST90018621	NA || id:cngb-om3117-saliva2998	MR Egger	54.3164	67	0.867585
cngb-om3117-saliva2998	ebi-eas-GCST90018621	Esophageal cancer || id:ebi-eas-GCST90018621	NA || id:cngb-om3117-saliva2998	Inverse variance weighted	54.3937	68	0.884328
cngb-om3117-saliva2999	ebi-eas-GCST90018621	Esophageal cancer || id:ebi-eas-GCST90018621	NA || id:cngb-om3117-saliva2999	MR Egger	66.8473	71	0.617631
cngb-om3117-saliva2999	ebi-eas-GCST90018621	Esophageal cancer || id:ebi-eas-GCST90018621	NA || id:cngb-om3117-saliva2999	Inverse variance weighted	67.2874	72	0.635227
cngb-om3117-saliva300	ebi-eas-GCST90018621	Esophageal cancer || id:ebi-eas-GCST90018621	NA || id:cngb-om3117-saliva300	MR Egger	67.3084	82	0.879205
cngb-om3117-saliva300	ebi-eas-GCST90018621	Esophageal cancer || id:ebi-eas-GCST90018621	NA || id:cngb-om3117-saliva300	Inverse variance weighted	69.1481	83	0.86192
cngb-om3117-saliva3000	ebi-eas-GCST90018621	Esophageal cancer || id:ebi-eas-GCST90018621	NA || id:cngb-om3117-saliva3000	MR Egger	60.2461	71	0.814818
cngb-om3117-saliva3000	ebi-eas-GCST90018621	Esophageal cancer || id:ebi-eas-GCST90018621	NA || id:cngb-om3117-saliva3000	Inverse variance weighted	60.2673	72	0.836494
cngb-om3117-saliva3006	ebi-eas-GCST90018621	Esophageal cancer || id:ebi-eas-GCST90018621	NA || id:cngb-om3117-saliva3006	MR Egger	77.9884	67	0.168855
cngb-om3117-saliva3006	ebi-eas-GCST90018621	Esophageal cancer || id:ebi-eas-GCST90018621	NA || id:cngb-om3117-saliva3006	Inverse variance weighted	78.006	68	0.190585
cngb-om3117-saliva3007	ebi-eas-GCST90018621	Esophageal cancer || id:ebi-eas-GCST90018621	NA || id:cngb-om3117-saliva3007	MR Egger	47.5152	61	0.896699
cngb-om3117-saliva3007	ebi-eas-GCST90018621	Esophageal cancer || id:ebi-eas-GCST90018621	NA || id:cngb-om3117-saliva3007	Inverse variance weighted	48.5787	62	0.893274
cngb-om3117-saliva3008	ebi-eas-GCST90018621	Esophageal cancer || id:ebi-eas-GCST90018621	NA || id:cngb-om3117-saliva3008	MR Egger	75.4203	74	0.432207
cngb-om3117-saliva3008	ebi-eas-GCST90018621	Esophageal cancer || id:ebi-eas-GCST90018621	NA || id:cngb-om3117-saliva3008	Inverse variance weighted	75.7893	75	0.45278
cngb-om3117-saliva3009	ebi-eas-GCST90018621	Esophageal cancer || id:ebi-eas-GCST90018621	NA || id:cngb-om3117-saliva3009	MR Egger	69.8888	79	0.758399
cngb-om3117-saliva3009	ebi-eas-GCST90018621	Esophageal cancer || id:ebi-eas-GCST90018621	NA || id:cngb-om3117-saliva3009	Inverse variance weighted	70.5871	80	0.764931
cngb-om3117-saliva301	ebi-eas-GCST90018621	Esophageal cancer || id:ebi-eas-GCST90018621	NA || id:cngb-om3117-saliva301	MR Egger	99.3316	78	0.0520373
cngb-om3117-saliva301	ebi-eas-GCST90018621	Esophageal cancer || id:ebi-eas-GCST90018621	NA || id:cngb-om3117-saliva301	Inverse variance weighted	100.287	79	0.0533091
cngb-om3117-saliva3015	ebi-eas-GCST90018621	Esophageal cancer || id:ebi-eas-GCST90018621	NA || id:cngb-om3117-saliva3015	MR Egger	78.997	68	0.170309
cngb-om3117-saliva3015	ebi-eas-GCST90018621	Esophageal cancer || id:ebi-eas-GCST90018621	NA || id:cngb-om3117-saliva3015	Inverse variance weighted	81.6857	69	0.140971
cngb-om3117-saliva3017	ebi-eas-GCST90018621	Esophageal cancer || id:ebi-eas-GCST90018621	NA || id:cngb-om3117-saliva3017	MR Egger	72.2798	78	0.661273
cngb-om3117-saliva3017	ebi-eas-GCST90018621	Esophageal cancer || id:ebi-eas-GCST90018621	NA || id:cngb-om3117-saliva3017	Inverse variance weighted	72.4438	79	0.685561
cngb-om3117-saliva3019	ebi-eas-GCST90018621	Esophageal cancer || id:ebi-eas-GCST90018621	NA || id:cngb-om3117-saliva3019	MR Egger	78.1886	79	0.504652
cngb-om3117-saliva3019	ebi-eas-GCST90018621	Esophageal cancer || id:ebi-eas-GCST90018621	NA || id:cngb-om3117-saliva3019	Inverse variance weighted	79.3659	80	0.499001
cngb-om3117-saliva3020	ebi-eas-GCST90018621	Esophageal cancer || id:ebi-eas-GCST90018621	NA || id:cngb-om3117-saliva3020	MR Egger	73.3006	74	0.501113
cngb-om3117-saliva3020	ebi-eas-GCST90018621	Esophageal cancer || id:ebi-eas-GCST90018621	NA || id:cngb-om3117-saliva3020	Inverse variance weighted	74.685	75	0.488539
cngb-om3117-saliva3021	ebi-eas-GCST90018621	Esophageal cancer || id:ebi-eas-GCST90018621	NA || id:cngb-om3117-saliva3021	MR Egger	58.9289	75	0.913752
cngb-om3117-saliva3021	ebi-eas-GCST90018621	Esophageal cancer || id:ebi-eas-GCST90018621	NA || id:cngb-om3117-saliva3021	Inverse variance weighted	60.5657	76	0.902041
cngb-om3117-saliva3022	ebi-eas-GCST90018621	Esophageal cancer || id:ebi-eas-GCST90018621	NA || id:cngb-om3117-saliva3022	MR Egger	71.1092	72	0.507535
cngb-om3117-saliva3022	ebi-eas-GCST90018621	Esophageal cancer || id:ebi-eas-GCST90018621	NA || id:cngb-om3117-saliva3022	Inverse variance weighted	71.1269	73	0.540238
cngb-om3117-saliva3023	ebi-eas-GCST90018621	Esophageal cancer || id:ebi-eas-GCST90018621	NA || id:cngb-om3117-saliva3023	MR Egger	66.7759	73	0.682576
cngb-om3117-saliva3023	ebi-eas-GCST90018621	Esophageal cancer || id:ebi-eas-GCST90018621	NA || id:cngb-om3117-saliva3023	Inverse variance weighted	67.4719	74	0.690758
cngb-om3117-saliva3024	ebi-eas-GCST90018621	Esophageal cancer || id:ebi-eas-GCST90018621	NA || id:cngb-om3117-saliva3024	MR Egger	70.4777	69	0.42795
cngb-om3117-saliva3024	ebi-eas-GCST90018621	Esophageal cancer || id:ebi-eas-GCST90018621	NA || id:cngb-om3117-saliva3024	Inverse variance weighted	70.6334	70	0.456318
cngb-om3117-saliva3027	ebi-eas-GCST90018621	Esophageal cancer || id:ebi-eas-GCST90018621	NA || id:cngb-om3117-saliva3027	MR Egger	70.6598	68	0.388899
cngb-om3117-saliva3027	ebi-eas-GCST90018621	Esophageal cancer || id:ebi-eas-GCST90018621	NA || id:cngb-om3117-saliva3027	Inverse variance weighted	71.1453	69	0.406172
cngb-om3117-saliva3028	ebi-eas-GCST90018621	Esophageal cancer || id:ebi-eas-GCST90018621	NA || id:cngb-om3117-saliva3028	MR Egger	51.3117	61	0.807077
cngb-om3117-saliva3028	ebi-eas-GCST90018621	Esophageal cancer || id:ebi-eas-GCST90018621	NA || id:cngb-om3117-saliva3028	Inverse variance weighted	51.7566	62	0.81998
cngb-om3117-saliva3029	ebi-eas-GCST90018621	Esophageal cancer || id:ebi-eas-GCST90018621	NA || id:cngb-om3117-saliva3029	MR Egger	76.2978	70	0.283301
cngb-om3117-saliva3029	ebi-eas-GCST90018621	Esophageal cancer || id:ebi-eas-GCST90018621	NA || id:cngb-om3117-saliva3029	Inverse variance weighted	76.2996	71	0.312147
cngb-om3117-saliva303	ebi-eas-GCST90018621	Esophageal cancer || id:ebi-eas-GCST90018621	NA || id:cngb-om3117-saliva303	MR Egger	53.9312	71	0.934397
cngb-om3117-saliva303	ebi-eas-GCST90018621	Esophageal cancer || id:ebi-eas-GCST90018621	NA || id:cngb-om3117-saliva303	Inverse variance weighted	54.0466	72	0.943584
cngb-om3117-saliva3031	ebi-eas-GCST90018621	Esophageal cancer || id:ebi-eas-GCST90018621	NA || id:cngb-om3117-saliva3031	MR Egger	92.1706	79	0.147545
cngb-om3117-saliva3031	ebi-eas-GCST90018621	Esophageal cancer || id:ebi-eas-GCST90018621	NA || id:cngb-om3117-saliva3031	Inverse variance weighted	93.2334	80	0.147884
cngb-om3117-saliva3033	ebi-eas-GCST90018621	Esophageal cancer || id:ebi-eas-GCST90018621	NA || id:cngb-om3117-saliva3033	MR Egger	78.7992	70	0.220525
cngb-om3117-saliva3033	ebi-eas-GCST90018621	Esophageal cancer || id:ebi-eas-GCST90018621	NA || id:cngb-om3117-saliva3033	Inverse variance weighted	79.4917	71	0.229203
cngb-om3117-saliva3037	ebi-eas-GCST90018621	Esophageal cancer || id:ebi-eas-GCST90018621	NA || id:cngb-om3117-saliva3037	MR Egger	15.4388	20	0.750772
cngb-om3117-saliva3037	ebi-eas-GCST90018621	Esophageal cancer || id:ebi-eas-GCST90018621	NA || id:cngb-om3117-saliva3037	Inverse variance weighted	15.5594	21	0.793872
cngb-om3117-saliva3038	ebi-eas-GCST90018621	Esophageal cancer || id:ebi-eas-GCST90018621	NA || id:cngb-om3117-saliva3038	MR Egger	77.0696	77	0.476335
cngb-om3117-saliva3038	ebi-eas-GCST90018621	Esophageal cancer || id:ebi-eas-GCST90018621	NA || id:cngb-om3117-saliva3038	Inverse variance weighted	78.33	78	0.468207
cngb-om3117-saliva304	ebi-eas-GCST90018621	Esophageal cancer || id:ebi-eas-GCST90018621	NA || id:cngb-om3117-saliva304	MR Egger	74.8675	85	0.775972
cngb-om3117-saliva304	ebi-eas-GCST90018621	Esophageal cancer || id:ebi-eas-GCST90018621	NA || id:cngb-om3117-saliva304	Inverse variance weighted	74.879	86	0.798456
cngb-om3117-saliva3044	ebi-eas-GCST90018621	Esophageal cancer || id:ebi-eas-GCST90018621	NA || id:cngb-om3117-saliva3044	MR Egger	62.9321	69	0.682708
cngb-om3117-saliva3044	ebi-eas-GCST90018621	Esophageal cancer || id:ebi-eas-GCST90018621	NA || id:cngb-om3117-saliva3044	Inverse variance weighted	63.1656	70	0.705644
cngb-om3117-saliva3045	ebi-eas-GCST90018621	Esophageal cancer || id:ebi-eas-GCST90018621	NA || id:cngb-om3117-saliva3045	MR Egger	65.4016	80	0.880859
cngb-om3117-saliva3045	ebi-eas-GCST90018621	Esophageal cancer || id:ebi-eas-GCST90018621	NA || id:cngb-om3117-saliva3045	Inverse variance weighted	65.4605	81	0.895402
cngb-om3117-saliva3046	ebi-eas-GCST90018621	Esophageal cancer || id:ebi-eas-GCST90018621	NA || id:cngb-om3117-saliva3046	MR Egger	71.2527	68	0.370106
cngb-om3117-saliva3046	ebi-eas-GCST90018621	Esophageal cancer || id:ebi-eas-GCST90018621	NA || id:cngb-om3117-saliva3046	Inverse variance weighted	71.4389	69	0.396721
cngb-om3117-saliva3047	ebi-eas-GCST90018621	Esophageal cancer || id:ebi-eas-GCST90018621	NA || id:cngb-om3117-saliva3047	MR Egger	88.239	82	0.299056
cngb-om3117-saliva3047	ebi-eas-GCST90018621	Esophageal cancer || id:ebi-eas-GCST90018621	NA || id:cngb-om3117-saliva3047	Inverse variance weighted	89.7921	83	0.286081
cngb-om3117-saliva305	ebi-eas-GCST90018621	Esophageal cancer || id:ebi-eas-GCST90018621	NA || id:cngb-om3117-saliva305	MR Egger	104.815	92	0.170363
cngb-om3117-saliva305	ebi-eas-GCST90018621	Esophageal cancer || id:ebi-eas-GCST90018621	NA || id:cngb-om3117-saliva305	Inverse variance weighted	106.009	93	0.168257
cngb-om3117-saliva3054	ebi-eas-GCST90018621	Esophageal cancer || id:ebi-eas-GCST90018621	NA || id:cngb-om3117-saliva3054	MR Egger	59.37	78	0.942452
cngb-om3117-saliva3054	ebi-eas-GCST90018621	Esophageal cancer || id:ebi-eas-GCST90018621	NA || id:cngb-om3117-saliva3054	Inverse variance weighted	59.4324	79	0.950887
cngb-om3117-saliva3055	ebi-eas-GCST90018621	Esophageal cancer || id:ebi-eas-GCST90018621	NA || id:cngb-om3117-saliva3055	MR Egger	88.1317	100	0.795961
cngb-om3117-saliva3055	ebi-eas-GCST90018621	Esophageal cancer || id:ebi-eas-GCST90018621	NA || id:cngb-om3117-saliva3055	Inverse variance weighted	90.1341	101	0.772297
cngb-om3117-saliva3056	ebi-eas-GCST90018621	Esophageal cancer || id:ebi-eas-GCST90018621	NA || id:cngb-om3117-saliva3056	MR Egger	81.1005	83	0.538517
cngb-om3117-saliva3056	ebi-eas-GCST90018621	Esophageal cancer || id:ebi-eas-GCST90018621	NA || id:cngb-om3117-saliva3056	Inverse variance weighted	83.6741	84	0.489508
cngb-om3117-saliva3057	ebi-eas-GCST90018621	Esophageal cancer || id:ebi-eas-GCST90018621	NA || id:cngb-om3117-saliva3057	MR Egger	71.257	71	0.46911
cngb-om3117-saliva3057	ebi-eas-GCST90018621	Esophageal cancer || id:ebi-eas-GCST90018621	NA || id:cngb-om3117-saliva3057	Inverse variance weighted	71.2974	72	0.501239
cngb-om3117-saliva3058	ebi-eas-GCST90018621	Esophageal cancer || id:ebi-eas-GCST90018621	NA || id:cngb-om3117-saliva3058	MR Egger	72.2529	75	0.568462
cngb-om3117-saliva3058	ebi-eas-GCST90018621	Esophageal cancer || id:ebi-eas-GCST90018621	NA || id:cngb-om3117-saliva3058	Inverse variance weighted	72.3438	76	0.597593
cngb-om3117-saliva3062	ebi-eas-GCST90018621	Esophageal cancer || id:ebi-eas-GCST90018621	NA || id:cngb-om3117-saliva3062	MR Egger	70.6077	69	0.423679
cngb-om3117-saliva3062	ebi-eas-GCST90018621	Esophageal cancer || id:ebi-eas-GCST90018621	NA || id:cngb-om3117-saliva3062	Inverse variance weighted	72.1934	70	0.405277
cngb-om3117-saliva3063	ebi-eas-GCST90018621	Esophageal cancer || id:ebi-eas-GCST90018621	NA || id:cngb-om3117-saliva3063	MR Egger	89.2466	89	0.472714
cngb-om3117-saliva3063	ebi-eas-GCST90018621	Esophageal cancer || id:ebi-eas-GCST90018621	NA || id:cngb-om3117-saliva3063	Inverse variance weighted	89.8351	90	0.485073
cngb-om3117-saliva3065	ebi-eas-GCST90018621	Esophageal cancer || id:ebi-eas-GCST90018621	NA || id:cngb-om3117-saliva3065	MR Egger	95.2676	79	0.102593
cngb-om3117-saliva3065	ebi-eas-GCST90018621	Esophageal cancer || id:ebi-eas-GCST90018621	NA || id:cngb-om3117-saliva3065	Inverse variance weighted	95.4198	80	0.114986
cngb-om3117-saliva3068	ebi-eas-GCST90018621	Esophageal cancer || id:ebi-eas-GCST90018621	NA || id:cngb-om3117-saliva3068	MR Egger	59.7792	76	0.914324
cngb-om3117-saliva3068	ebi-eas-GCST90018621	Esophageal cancer || id:ebi-eas-GCST90018621	NA || id:cngb-om3117-saliva3068	Inverse variance weighted	60.48	77	0.917078
cngb-om3117-saliva307	ebi-eas-GCST90018621	Esophageal cancer || id:ebi-eas-GCST90018621	NA || id:cngb-om3117-saliva307	MR Egger	68.474	68	0.461074
cngb-om3117-saliva307	ebi-eas-GCST90018621	Esophageal cancer || id:ebi-eas-GCST90018621	NA || id:cngb-om3117-saliva307	Inverse variance weighted	69.058	69	0.475392
cngb-om3117-saliva3072	ebi-eas-GCST90018621	Esophageal cancer || id:ebi-eas-GCST90018621	NA || id:cngb-om3117-saliva3072	MR Egger	65.5462	77	0.82088
cngb-om3117-saliva3072	ebi-eas-GCST90018621	Esophageal cancer || id:ebi-eas-GCST90018621	NA || id:cngb-om3117-saliva3072	Inverse variance weighted	68.8726	78	0.760358
cngb-om3117-saliva3073	ebi-eas-GCST90018621	Esophageal cancer || id:ebi-eas-GCST90018621	NA || id:cngb-om3117-saliva3073	MR Egger	67.2159	63	0.334825
cngb-om3117-saliva3073	ebi-eas-GCST90018621	Esophageal cancer || id:ebi-eas-GCST90018621	NA || id:cngb-om3117-saliva3073	Inverse variance weighted	67.5116	64	0.358081
cngb-om3117-saliva3074	ebi-eas-GCST90018621	Esophageal cancer || id:ebi-eas-GCST90018621	NA || id:cngb-om3117-saliva3074	MR Egger	56.6148	65	0.761305
cngb-om3117-saliva3074	ebi-eas-GCST90018621	Esophageal cancer || id:ebi-eas-GCST90018621	NA || id:cngb-om3117-saliva3074	Inverse variance weighted	56.7869	66	0.783424
cngb-om3117-saliva3075	ebi-eas-GCST90018621	Esophageal cancer || id:ebi-eas-GCST90018621	NA || id:cngb-om3117-saliva3075	MR Egger	70.9472	71	0.479443
cngb-om3117-saliva3075	ebi-eas-GCST90018621	Esophageal cancer || id:ebi-eas-GCST90018621	NA || id:cngb-om3117-saliva3075	Inverse variance weighted	72.6455	72	0.456527
cngb-om3117-saliva3076	ebi-eas-GCST90018621	Esophageal cancer || id:ebi-eas-GCST90018621	NA || id:cngb-om3117-saliva3076	MR Egger	99.2126	79	0.0617411
cngb-om3117-saliva3076	ebi-eas-GCST90018621	Esophageal cancer || id:ebi-eas-GCST90018621	NA || id:cngb-om3117-saliva3076	Inverse variance weighted	99.2151	80	0.0716175
cngb-om3117-saliva3082	ebi-eas-GCST90018621	Esophageal cancer || id:ebi-eas-GCST90018621	NA || id:cngb-om3117-saliva3082	MR Egger	102.789	85	0.091821
cngb-om3117-saliva3082	ebi-eas-GCST90018621	Esophageal cancer || id:ebi-eas-GCST90018621	NA || id:cngb-om3117-saliva3082	Inverse variance weighted	103.11	86	0.100803
cngb-om3117-saliva3086	ebi-eas-GCST90018621	Esophageal cancer || id:ebi-eas-GCST90018621	NA || id:cngb-om3117-saliva3086	MR Egger	71.4358	73	0.529925
cngb-om3117-saliva3086	ebi-eas-GCST90018621	Esophageal cancer || id:ebi-eas-GCST90018621	NA || id:cngb-om3117-saliva3086	Inverse variance weighted	71.5311	74	0.559717
cngb-om3117-saliva3087	ebi-eas-GCST90018621	Esophageal cancer || id:ebi-eas-GCST90018621	NA || id:cngb-om3117-saliva3087	MR Egger	88.6693	79	0.21404
cngb-om3117-saliva3087	ebi-eas-GCST90018621	Esophageal cancer || id:ebi-eas-GCST90018621	NA || id:cngb-om3117-saliva3087	Inverse variance weighted	88.9995	80	0.230052
cngb-om3117-saliva3088	ebi-eas-GCST90018621	Esophageal cancer || id:ebi-eas-GCST90018621	NA || id:cngb-om3117-saliva3088	MR Egger	87.5074	70	0.0767973
cngb-om3117-saliva3088	ebi-eas-GCST90018621	Esophageal cancer || id:ebi-eas-GCST90018621	NA || id:cngb-om3117-saliva3088	Inverse variance weighted	87.5922	71	0.0882461
cngb-om3117-saliva3089	ebi-eas-GCST90018621	Esophageal cancer || id:ebi-eas-GCST90018621	NA || id:cngb-om3117-saliva3089	MR Egger	93.1958	95	0.533178
cngb-om3117-saliva3089	ebi-eas-GCST90018621	Esophageal cancer || id:ebi-eas-GCST90018621	NA || id:cngb-om3117-saliva3089	Inverse variance weighted	93.2028	96	0.561831
cngb-om3117-saliva309	ebi-eas-GCST90018621	Esophageal cancer || id:ebi-eas-GCST90018621	NA || id:cngb-om3117-saliva309	MR Egger	79.6894	85	0.642324
cngb-om3117-saliva309	ebi-eas-GCST90018621	Esophageal cancer || id:ebi-eas-GCST90018621	NA || id:cngb-om3117-saliva309	Inverse variance weighted	79.8572	86	0.665986
cngb-om3117-saliva3090	ebi-eas-GCST90018621	Esophageal cancer || id:ebi-eas-GCST90018621	NA || id:cngb-om3117-saliva3090	MR Egger	61.7013	65	0.593126
cngb-om3117-saliva3090	ebi-eas-GCST90018621	Esophageal cancer || id:ebi-eas-GCST90018621	NA || id:cngb-om3117-saliva3090	Inverse variance weighted	61.7118	66	0.626748
cngb-om3117-saliva3093	ebi-eas-GCST90018621	Esophageal cancer || id:ebi-eas-GCST90018621	NA || id:cngb-om3117-saliva3093	MR Egger	56.2389	68	0.845007
cngb-om3117-saliva3093	ebi-eas-GCST90018621	Esophageal cancer || id:ebi-eas-GCST90018621	NA || id:cngb-om3117-saliva3093	Inverse variance weighted	61.1931	69	0.736988
cngb-om3117-saliva3096	ebi-eas-GCST90018621	Esophageal cancer || id:ebi-eas-GCST90018621	NA || id:cngb-om3117-saliva3096	MR Egger	63.384	75	0.828224
cngb-om3117-saliva3096	ebi-eas-GCST90018621	Esophageal cancer || id:ebi-eas-GCST90018621	NA || id:cngb-om3117-saliva3096	Inverse variance weighted	65.5854	76	0.797292
cngb-om3117-saliva3097	ebi-eas-GCST90018621	Esophageal cancer || id:ebi-eas-GCST90018621	NA || id:cngb-om3117-saliva3097	MR Egger	57.6947	74	0.918913
cngb-om3117-saliva3097	ebi-eas-GCST90018621	Esophageal cancer || id:ebi-eas-GCST90018621	NA || id:cngb-om3117-saliva3097	Inverse variance weighted	57.8182	75	0.929424
cngb-om3117-saliva3098	ebi-eas-GCST90018621	Esophageal cancer || id:ebi-eas-GCST90018621	NA || id:cngb-om3117-saliva3098	MR Egger	66.5836	72	0.658091
cngb-om3117-saliva3098	ebi-eas-GCST90018621	Esophageal cancer || id:ebi-eas-GCST90018621	NA || id:cngb-om3117-saliva3098	Inverse variance weighted	67.6442	73	0.655062
cngb-om3117-saliva3099	ebi-eas-GCST90018621	Esophageal cancer || id:ebi-eas-GCST90018621	NA || id:cngb-om3117-saliva3099	MR Egger	79.5402	75	0.338092
cngb-om3117-saliva3099	ebi-eas-GCST90018621	Esophageal cancer || id:ebi-eas-GCST90018621	NA || id:cngb-om3117-saliva3099	Inverse variance weighted	80.9987	76	0.326103
cngb-om3117-saliva31	ebi-eas-GCST90018621	Esophageal cancer || id:ebi-eas-GCST90018621	NA || id:cngb-om3117-saliva31	MR Egger	89.6705	92	0.549313
cngb-om3117-saliva31	ebi-eas-GCST90018621	Esophageal cancer || id:ebi-eas-GCST90018621	NA || id:cngb-om3117-saliva31	Inverse variance weighted	90.3733	93	0.557811
cngb-om3117-saliva310	ebi-eas-GCST90018621	Esophageal cancer || id:ebi-eas-GCST90018621	NA || id:cngb-om3117-saliva310	MR Egger	60.4517	67	0.700948
cngb-om3117-saliva310	ebi-eas-GCST90018621	Esophageal cancer || id:ebi-eas-GCST90018621	NA || id:cngb-om3117-saliva310	Inverse variance weighted	60.7142	68	0.722687
cngb-om3117-saliva3100	ebi-eas-GCST90018621	Esophageal cancer || id:ebi-eas-GCST90018621	NA || id:cngb-om3117-saliva3100	MR Egger	74.4579	77	0.560897
cngb-om3117-saliva3100	ebi-eas-GCST90018621	Esophageal cancer || id:ebi-eas-GCST90018621	NA || id:cngb-om3117-saliva3100	Inverse variance weighted	75.0778	78	0.572749
cngb-om3117-saliva3102	ebi-eas-GCST90018621	Esophageal cancer || id:ebi-eas-GCST90018621	NA || id:cngb-om3117-saliva3102	MR Egger	96.8271	75	0.0457992
cngb-om3117-saliva3102	ebi-eas-GCST90018621	Esophageal cancer || id:ebi-eas-GCST90018621	NA || id:cngb-om3117-saliva3102	Inverse variance weighted	97.119	76	0.0516697
cngb-om3117-saliva3103	ebi-eas-GCST90018621	Esophageal cancer || id:ebi-eas-GCST90018621	NA || id:cngb-om3117-saliva3103	MR Egger	57.5209	64	0.703243
cngb-om3117-saliva3103	ebi-eas-GCST90018621	Esophageal cancer || id:ebi-eas-GCST90018621	NA || id:cngb-om3117-saliva3103	Inverse variance weighted	58.9837	65	0.686484
cngb-om3117-saliva3106	ebi-eas-GCST90018621	Esophageal cancer || id:ebi-eas-GCST90018621	NA || id:cngb-om3117-saliva3106	MR Egger	61.035	67	0.682024
cngb-om3117-saliva3106	ebi-eas-GCST90018621	Esophageal cancer || id:ebi-eas-GCST90018621	NA || id:cngb-om3117-saliva3106	Inverse variance weighted	61.1815	68	0.708071
cngb-om3117-saliva3107	ebi-eas-GCST90018621	Esophageal cancer || id:ebi-eas-GCST90018621	NA || id:cngb-om3117-saliva3107	MR Egger	51.3717	62	0.830054
cngb-om3117-saliva3107	ebi-eas-GCST90018621	Esophageal cancer || id:ebi-eas-GCST90018621	NA || id:cngb-om3117-saliva3107	Inverse variance weighted	64.2834	63	0.431363
cngb-om3117-saliva3114	ebi-eas-GCST90018621	Esophageal cancer || id:ebi-eas-GCST90018621	NA || id:cngb-om3117-saliva3114	MR Egger	76.4479	84	0.70858
cngb-om3117-saliva3114	ebi-eas-GCST90018621	Esophageal cancer || id:ebi-eas-GCST90018621	NA || id:cngb-om3117-saliva3114	Inverse variance weighted	76.6483	85	0.729475
cngb-om3117-saliva3118	ebi-eas-GCST90018621	Esophageal cancer || id:ebi-eas-GCST90018621	NA || id:cngb-om3117-saliva3118	MR Egger	84.6099	74	0.187316
cngb-om3117-saliva3118	ebi-eas-GCST90018621	Esophageal cancer || id:ebi-eas-GCST90018621	NA || id:cngb-om3117-saliva3118	Inverse variance weighted	84.8361	75	0.204867
cngb-om3117-saliva312	ebi-eas-GCST90018621	Esophageal cancer || id:ebi-eas-GCST90018621	NA || id:cngb-om3117-saliva312	MR Egger	75.9141	77	0.513603
cngb-om3117-saliva312	ebi-eas-GCST90018621	Esophageal cancer || id:ebi-eas-GCST90018621	NA || id:cngb-om3117-saliva312	Inverse variance weighted	75.9522	78	0.544542
cngb-om3117-saliva3120	ebi-eas-GCST90018621	Esophageal cancer || id:ebi-eas-GCST90018621	NA || id:cngb-om3117-saliva3120	MR Egger	72.8661	68	0.321115
cngb-om3117-saliva3120	ebi-eas-GCST90018621	Esophageal cancer || id:ebi-eas-GCST90018621	NA || id:cngb-om3117-saliva3120	Inverse variance weighted	73.5684	69	0.331016
cngb-om3117-saliva3121	ebi-eas-GCST90018621	Esophageal cancer || id:ebi-eas-GCST90018621	NA || id:cngb-om3117-saliva3121	MR Egger	64.2223	67	0.573591
cngb-om3117-saliva3121	ebi-eas-GCST90018621	Esophageal cancer || id:ebi-eas-GCST90018621	NA || id:cngb-om3117-saliva3121	Inverse variance weighted	64.2994	68	0.604804
cngb-om3117-saliva3122	ebi-eas-GCST90018621	Esophageal cancer || id:ebi-eas-GCST90018621	NA || id:cngb-om3117-saliva3122	MR Egger	88.2236	65	0.0292545
cngb-om3117-saliva3122	ebi-eas-GCST90018621	Esophageal cancer || id:ebi-eas-GCST90018621	NA || id:cngb-om3117-saliva3122	Inverse variance weighted	88.2366	66	0.0351937
cngb-om3117-saliva3124	ebi-eas-GCST90018621	Esophageal cancer || id:ebi-eas-GCST90018621	NA || id:cngb-om3117-saliva3124	MR Egger	94.1013	92	0.419636
cngb-om3117-saliva3124	ebi-eas-GCST90018621	Esophageal cancer || id:ebi-eas-GCST90018621	NA || id:cngb-om3117-saliva3124	Inverse variance weighted	95.2843	93	0.414903
cngb-om3117-saliva3126	ebi-eas-GCST90018621	Esophageal cancer || id:ebi-eas-GCST90018621	NA || id:cngb-om3117-saliva3126	MR Egger	64.7652	78	0.858162
cngb-om3117-saliva3126	ebi-eas-GCST90018621	Esophageal cancer || id:ebi-eas-GCST90018621	NA || id:cngb-om3117-saliva3126	Inverse variance weighted	64.8395	79	0.874516
cngb-om3117-saliva3127	ebi-eas-GCST90018621	Esophageal cancer || id:ebi-eas-GCST90018621	NA || id:cngb-om3117-saliva3127	MR Egger	63.119	78	0.889265
cngb-om3117-saliva3127	ebi-eas-GCST90018621	Esophageal cancer || id:ebi-eas-GCST90018621	NA || id:cngb-om3117-saliva3127	Inverse variance weighted	63.5156	79	0.897787
cngb-om3117-saliva3129	ebi-eas-GCST90018621	Esophageal cancer || id:ebi-eas-GCST90018621	NA || id:cngb-om3117-saliva3129	MR Egger	109.054	75	0.00625342
cngb-om3117-saliva3129	ebi-eas-GCST90018621	Esophageal cancer || id:ebi-eas-GCST90018621	NA || id:cngb-om3117-saliva3129	Inverse variance weighted	109.574	76	0.00706255
cngb-om3117-saliva3132	ebi-eas-GCST90018621	Esophageal cancer || id:ebi-eas-GCST90018621	NA || id:cngb-om3117-saliva3132	MR Egger	62.2615	80	0.928964
cngb-om3117-saliva3132	ebi-eas-GCST90018621	Esophageal cancer || id:ebi-eas-GCST90018621	NA || id:cngb-om3117-saliva3132	Inverse variance weighted	65.7414	81	0.890719
cngb-om3117-saliva3136	ebi-eas-GCST90018621	Esophageal cancer || id:ebi-eas-GCST90018621	NA || id:cngb-om3117-saliva3136	MR Egger	60.2008	68	0.738404
cngb-om3117-saliva3136	ebi-eas-GCST90018621	Esophageal cancer || id:ebi-eas-GCST90018621	NA || id:cngb-om3117-saliva3136	Inverse variance weighted	61.069	69	0.740711
cngb-om3117-saliva3139	ebi-eas-GCST90018621	Esophageal cancer || id:ebi-eas-GCST90018621	NA || id:cngb-om3117-saliva3139	MR Egger	80.5665	81	0.492694
cngb-om3117-saliva3139	ebi-eas-GCST90018621	Esophageal cancer || id:ebi-eas-GCST90018621	NA || id:cngb-om3117-saliva3139	Inverse variance weighted	81.153	82	0.50568
cngb-om3117-saliva3141	ebi-eas-GCST90018621	Esophageal cancer || id:ebi-eas-GCST90018621	NA || id:cngb-om3117-saliva3141	MR Egger	64.9055	74	0.765826
cngb-om3117-saliva3141	ebi-eas-GCST90018621	Esophageal cancer || id:ebi-eas-GCST90018621	NA || id:cngb-om3117-saliva3141	Inverse variance weighted	65.0303	75	0.787587
cngb-om3117-saliva3142	ebi-eas-GCST90018621	Esophageal cancer || id:ebi-eas-GCST90018621	NA || id:cngb-om3117-saliva3142	MR Egger	84.1333	74	0.197124
cngb-om3117-saliva3142	ebi-eas-GCST90018621	Esophageal cancer || id:ebi-eas-GCST90018621	NA || id:cngb-om3117-saliva3142	Inverse variance weighted	84.54	75	0.211254
cngb-om3117-saliva3143	ebi-eas-GCST90018621	Esophageal cancer || id:ebi-eas-GCST90018621	NA || id:cngb-om3117-saliva3143	MR Egger	68.8268	79	0.786194
cngb-om3117-saliva3143	ebi-eas-GCST90018621	Esophageal cancer || id:ebi-eas-GCST90018621	NA || id:cngb-om3117-saliva3143	Inverse variance weighted	69.3441	80	0.796643
cngb-om3117-saliva3145	ebi-eas-GCST90018621	Esophageal cancer || id:ebi-eas-GCST90018621	NA || id:cngb-om3117-saliva3145	MR Egger	83.1582	89	0.65452
cngb-om3117-saliva3145	ebi-eas-GCST90018621	Esophageal cancer || id:ebi-eas-GCST90018621	NA || id:cngb-om3117-saliva3145	Inverse variance weighted	83.5643	90	0.670612
cngb-om3117-saliva3146	ebi-eas-GCST90018621	Esophageal cancer || id:ebi-eas-GCST90018621	NA || id:cngb-om3117-saliva3146	MR Egger	84.2307	77	0.268053
cngb-om3117-saliva3146	ebi-eas-GCST90018621	Esophageal cancer || id:ebi-eas-GCST90018621	NA || id:cngb-om3117-saliva3146	Inverse variance weighted	86.1222	78	0.24763
cngb-om3117-saliva3148	ebi-eas-GCST90018621	Esophageal cancer || id:ebi-eas-GCST90018621	NA || id:cngb-om3117-saliva3148	MR Egger	52.3818	74	0.973256
cngb-om3117-saliva3148	ebi-eas-GCST90018621	Esophageal cancer || id:ebi-eas-GCST90018621	NA || id:cngb-om3117-saliva3148	Inverse variance weighted	52.6661	75	0.976622
cngb-om3117-saliva3149	ebi-eas-GCST90018621	Esophageal cancer || id:ebi-eas-GCST90018621	NA || id:cngb-om3117-saliva3149	MR Egger	67.8516	74	0.678995
cngb-om3117-saliva3149	ebi-eas-GCST90018621	Esophageal cancer || id:ebi-eas-GCST90018621	NA || id:cngb-om3117-saliva3149	Inverse variance weighted	68.8165	75	0.678896
cngb-om3117-saliva315	ebi-eas-GCST90018621	Esophageal cancer || id:ebi-eas-GCST90018621	NA || id:cngb-om3117-saliva315	MR Egger	65.211	70	0.639699
cngb-om3117-saliva315	ebi-eas-GCST90018621	Esophageal cancer || id:ebi-eas-GCST90018621	NA || id:cngb-om3117-saliva315	Inverse variance weighted	65.7307	71	0.654423
cngb-om3117-saliva3150	ebi-eas-GCST90018621	Esophageal cancer || id:ebi-eas-GCST90018621	NA || id:cngb-om3117-saliva3150	MR Egger	62.2161	69	0.705507
cngb-om3117-saliva3150	ebi-eas-GCST90018621	Esophageal cancer || id:ebi-eas-GCST90018621	NA || id:cngb-om3117-saliva3150	Inverse variance weighted	65.57	70	0.627759
cngb-om3117-saliva3151	ebi-eas-GCST90018621	Esophageal cancer || id:ebi-eas-GCST90018621	NA || id:cngb-om3117-saliva3151	MR Egger	73.6576	72	0.423646
cngb-om3117-saliva3151	ebi-eas-GCST90018621	Esophageal cancer || id:ebi-eas-GCST90018621	NA || id:cngb-om3117-saliva3151	Inverse variance weighted	75.8188	73	0.387674
cngb-om3117-saliva3152	ebi-eas-GCST90018621	Esophageal cancer || id:ebi-eas-GCST90018621	NA || id:cngb-om3117-saliva3152	MR Egger	110.073	101	0.252444
cngb-om3117-saliva3152	ebi-eas-GCST90018621	Esophageal cancer || id:ebi-eas-GCST90018621	NA || id:cngb-om3117-saliva3152	Inverse variance weighted	111.139	102	0.252055
cngb-om3117-saliva3153	ebi-eas-GCST90018621	Esophageal cancer || id:ebi-eas-GCST90018621	NA || id:cngb-om3117-saliva3153	MR Egger	68.7235	69	0.486741
cngb-om3117-saliva3153	ebi-eas-GCST90018621	Esophageal cancer || id:ebi-eas-GCST90018621	NA || id:cngb-om3117-saliva3153	Inverse variance weighted	68.7605	70	0.519506
cngb-om3117-saliva3154	ebi-eas-GCST90018621	Esophageal cancer || id:ebi-eas-GCST90018621	NA || id:cngb-om3117-saliva3154	MR Egger	52.24	70	0.944438
cngb-om3117-saliva3154	ebi-eas-GCST90018621	Esophageal cancer || id:ebi-eas-GCST90018621	NA || id:cngb-om3117-saliva3154	Inverse variance weighted	52.2836	71	0.953272
cngb-om3117-saliva3157	ebi-eas-GCST90018621	Esophageal cancer || id:ebi-eas-GCST90018621	NA || id:cngb-om3117-saliva3157	MR Egger	72.9065	74	0.514131
cngb-om3117-saliva3157	ebi-eas-GCST90018621	Esophageal cancer || id:ebi-eas-GCST90018621	NA || id:cngb-om3117-saliva3157	Inverse variance weighted	73.3493	75	0.532364
cngb-om3117-saliva3158	ebi-eas-GCST90018621	Esophageal cancer || id:ebi-eas-GCST90018621	NA || id:cngb-om3117-saliva3158	MR Egger	73.6094	69	0.329807
cngb-om3117-saliva3158	ebi-eas-GCST90018621	Esophageal cancer || id:ebi-eas-GCST90018621	NA || id:cngb-om3117-saliva3158	Inverse variance weighted	74.0165	70	0.348532
cngb-om3117-saliva3159	ebi-eas-GCST90018621	Esophageal cancer || id:ebi-eas-GCST90018621	NA || id:cngb-om3117-saliva3159	MR Egger	70.7462	74	0.58568
cngb-om3117-saliva3159	ebi-eas-GCST90018621	Esophageal cancer || id:ebi-eas-GCST90018621	NA || id:cngb-om3117-saliva3159	Inverse variance weighted	71.2465	75	0.601427
cngb-om3117-saliva316	ebi-eas-GCST90018621	Esophageal cancer || id:ebi-eas-GCST90018621	NA || id:cngb-om3117-saliva316	MR Egger	90.2313	72	0.0719135
cngb-om3117-saliva316	ebi-eas-GCST90018621	Esophageal cancer || id:ebi-eas-GCST90018621	NA || id:cngb-om3117-saliva316	Inverse variance weighted	92.9875	73	0.0573333
cngb-om3117-saliva3160	ebi-eas-GCST90018621	Esophageal cancer || id:ebi-eas-GCST90018621	NA || id:cngb-om3117-saliva3160	MR Egger	88.315	77	0.177813
cngb-om3117-saliva3160	ebi-eas-GCST90018621	Esophageal cancer || id:ebi-eas-GCST90018621	NA || id:cngb-om3117-saliva3160	Inverse variance weighted	89.5951	78	0.173931
cngb-om3117-saliva3161	ebi-eas-GCST90018621	Esophageal cancer || id:ebi-eas-GCST90018621	NA || id:cngb-om3117-saliva3161	MR Egger	62.1757	63	0.505688
cngb-om3117-saliva3161	ebi-eas-GCST90018621	Esophageal cancer || id:ebi-eas-GCST90018621	NA || id:cngb-om3117-saliva3161	Inverse variance weighted	64.7753	64	0.449405
cngb-om3117-saliva3165	ebi-eas-GCST90018621	Esophageal cancer || id:ebi-eas-GCST90018621	NA || id:cngb-om3117-saliva3165	MR Egger	80.0664	87	0.687711
cngb-om3117-saliva3165	ebi-eas-GCST90018621	Esophageal cancer || id:ebi-eas-GCST90018621	NA || id:cngb-om3117-saliva3165	Inverse variance weighted	80.0766	88	0.714138
cngb-om3117-saliva3167	ebi-eas-GCST90018621	Esophageal cancer || id:ebi-eas-GCST90018621	NA || id:cngb-om3117-saliva3167	MR Egger	96.4531	75	0.0483361
cngb-om3117-saliva3167	ebi-eas-GCST90018621	Esophageal cancer || id:ebi-eas-GCST90018621	NA || id:cngb-om3117-saliva3167	Inverse variance weighted	96.7942	76	0.0540871
cngb-om3117-saliva3168	ebi-eas-GCST90018621	Esophageal cancer || id:ebi-eas-GCST90018621	NA || id:cngb-om3117-saliva3168	MR Egger	65.2582	71	0.669711
cngb-om3117-saliva3168	ebi-eas-GCST90018621	Esophageal cancer || id:ebi-eas-GCST90018621	NA || id:cngb-om3117-saliva3168	Inverse variance weighted	65.3395	72	0.697461
cngb-om3117-saliva3170	ebi-eas-GCST90018621	Esophageal cancer || id:ebi-eas-GCST90018621	NA || id:cngb-om3117-saliva3170	MR Egger	68.4717	78	0.771074
cngb-om3117-saliva3170	ebi-eas-GCST90018621	Esophageal cancer || id:ebi-eas-GCST90018621	NA || id:cngb-om3117-saliva3170	Inverse variance weighted	68.6016	79	0.791875
cngb-om3117-saliva3171	ebi-eas-GCST90018621	Esophageal cancer || id:ebi-eas-GCST90018621	NA || id:cngb-om3117-saliva3171	MR Egger	97.5836	79	0.0766021
cngb-om3117-saliva3171	ebi-eas-GCST90018621	Esophageal cancer || id:ebi-eas-GCST90018621	NA || id:cngb-om3117-saliva3171	Inverse variance weighted	97.5839	80	0.0882744
cngb-om3117-saliva3174	ebi-eas-GCST90018621	Esophageal cancer || id:ebi-eas-GCST90018621	NA || id:cngb-om3117-saliva3174	MR Egger	77.799	76	0.421217
cngb-om3117-saliva3174	ebi-eas-GCST90018621	Esophageal cancer || id:ebi-eas-GCST90018621	NA || id:cngb-om3117-saliva3174	Inverse variance weighted	79.5902	77	0.397419
cngb-om3117-saliva3178	ebi-eas-GCST90018621	Esophageal cancer || id:ebi-eas-GCST90018621	NA || id:cngb-om3117-saliva3178	MR Egger	73.0496	77	0.606404
cngb-om3117-saliva3178	ebi-eas-GCST90018621	Esophageal cancer || id:ebi-eas-GCST90018621	NA || id:cngb-om3117-saliva3178	Inverse variance weighted	73.5173	78	0.622614
cngb-om3117-saliva3179	ebi-eas-GCST90018621	Esophageal cancer || id:ebi-eas-GCST90018621	NA || id:cngb-om3117-saliva3179	MR Egger	83.8973	86	0.544069
cngb-om3117-saliva3179	ebi-eas-GCST90018621	Esophageal cancer || id:ebi-eas-GCST90018621	NA || id:cngb-om3117-saliva3179	Inverse variance weighted	83.925	87	0.573466
cngb-om3117-saliva318	ebi-eas-GCST90018621	Esophageal cancer || id:ebi-eas-GCST90018621	NA || id:cngb-om3117-saliva318	MR Egger	73.9083	55	0.045345
cngb-om3117-saliva318	ebi-eas-GCST90018621	Esophageal cancer || id:ebi-eas-GCST90018621	NA || id:cngb-om3117-saliva318	Inverse variance weighted	74.9043	56	0.0465857
cngb-om3117-saliva3183	ebi-eas-GCST90018621	Esophageal cancer || id:ebi-eas-GCST90018621	NA || id:cngb-om3117-saliva3183	MR Egger	54.9341	63	0.755422
cngb-om3117-saliva3183	ebi-eas-GCST90018621	Esophageal cancer || id:ebi-eas-GCST90018621	NA || id:cngb-om3117-saliva3183	Inverse variance weighted	56.4012	64	0.73913
cngb-om3117-saliva3184	ebi-eas-GCST90018621	Esophageal cancer || id:ebi-eas-GCST90018621	NA || id:cngb-om3117-saliva3184	MR Egger	62.3829	72	0.783463
cngb-om3117-saliva3184	ebi-eas-GCST90018621	Esophageal cancer || id:ebi-eas-GCST90018621	NA || id:cngb-om3117-saliva3184	Inverse variance weighted	63.3019	73	0.783876
cngb-om3117-saliva3185	ebi-eas-GCST90018621	Esophageal cancer || id:ebi-eas-GCST90018621	NA || id:cngb-om3117-saliva3185	MR Egger	103.814	95	0.251842
cngb-om3117-saliva3185	ebi-eas-GCST90018621	Esophageal cancer || id:ebi-eas-GCST90018621	NA || id:cngb-om3117-saliva3185	Inverse variance weighted	105.375	96	0.240873
cngb-om3117-saliva3186	ebi-eas-GCST90018621	Esophageal cancer || id:ebi-eas-GCST90018621	NA || id:cngb-om3117-saliva3186	MR Egger	68.5679	70	0.526069
cngb-om3117-saliva3186	ebi-eas-GCST90018621	Esophageal cancer || id:ebi-eas-GCST90018621	NA || id:cngb-om3117-saliva3186	Inverse variance weighted	72.4337	71	0.430382
cngb-om3117-saliva3188	ebi-eas-GCST90018621	Esophageal cancer || id:ebi-eas-GCST90018621	NA || id:cngb-om3117-saliva3188	MR Egger	79.7532	74	0.303041
cngb-om3117-saliva3188	ebi-eas-GCST90018621	Esophageal cancer || id:ebi-eas-GCST90018621	NA || id:cngb-om3117-saliva3188	Inverse variance weighted	83.2136	75	0.241464
cngb-om3117-saliva319	ebi-eas-GCST90018621	Esophageal cancer || id:ebi-eas-GCST90018621	NA || id:cngb-om3117-saliva319	MR Egger	107.342	81	0.0267299
cngb-om3117-saliva319	ebi-eas-GCST90018621	Esophageal cancer || id:ebi-eas-GCST90018621	NA || id:cngb-om3117-saliva319	Inverse variance weighted	107.503	82	0.0309666
cngb-om3117-saliva3192	ebi-eas-GCST90018621	Esophageal cancer || id:ebi-eas-GCST90018621	NA || id:cngb-om3117-saliva3192	MR Egger	84.5356	85	0.493815
cngb-om3117-saliva3192	ebi-eas-GCST90018621	Esophageal cancer || id:ebi-eas-GCST90018621	NA || id:cngb-om3117-saliva3192	Inverse variance weighted	85.0681	86	0.508141
cngb-om3117-saliva3196	ebi-eas-GCST90018621	Esophageal cancer || id:ebi-eas-GCST90018621	NA || id:cngb-om3117-saliva3196	MR Egger	65.7024	76	0.794325
cngb-om3117-saliva3196	ebi-eas-GCST90018621	Esophageal cancer || id:ebi-eas-GCST90018621	NA || id:cngb-om3117-saliva3196	Inverse variance weighted	68.819	77	0.735624
cngb-om3117-saliva3197	ebi-eas-GCST90018621	Esophageal cancer || id:ebi-eas-GCST90018621	NA || id:cngb-om3117-saliva3197	MR Egger	88.9639	65	0.0259012
cngb-om3117-saliva3197	ebi-eas-GCST90018621	Esophageal cancer || id:ebi-eas-GCST90018621	NA || id:cngb-om3117-saliva3197	Inverse variance weighted	89.3748	66	0.0293241
cngb-om3117-saliva3198	ebi-eas-GCST90018621	Esophageal cancer || id:ebi-eas-GCST90018621	NA || id:cngb-om3117-saliva3198	MR Egger	83.4932	76	0.260257
cngb-om3117-saliva3198	ebi-eas-GCST90018621	Esophageal cancer || id:ebi-eas-GCST90018621	NA || id:cngb-om3117-saliva3198	Inverse variance weighted	83.5286	77	0.285934
cngb-om3117-saliva3201	ebi-eas-GCST90018621	Esophageal cancer || id:ebi-eas-GCST90018621	NA || id:cngb-om3117-saliva3201	MR Egger	68.9562	74	0.644032
cngb-om3117-saliva3201	ebi-eas-GCST90018621	Esophageal cancer || id:ebi-eas-GCST90018621	NA || id:cngb-om3117-saliva3201	Inverse variance weighted	69.1549	75	0.668369
cngb-om3117-saliva3202	ebi-eas-GCST90018621	Esophageal cancer || id:ebi-eas-GCST90018621	NA || id:cngb-om3117-saliva3202	MR Egger	62.0027	78	0.907619
cngb-om3117-saliva3202	ebi-eas-GCST90018621	Esophageal cancer || id:ebi-eas-GCST90018621	NA || id:cngb-om3117-saliva3202	Inverse variance weighted	63.5316	79	0.897524
cngb-om3117-saliva3203	ebi-eas-GCST90018621	Esophageal cancer || id:ebi-eas-GCST90018621	NA || id:cngb-om3117-saliva3203	MR Egger	86.6356	81	0.313832
cngb-om3117-saliva3203	ebi-eas-GCST90018621	Esophageal cancer || id:ebi-eas-GCST90018621	NA || id:cngb-om3117-saliva3203	Inverse variance weighted	89.9569	82	0.256562
cngb-om3117-saliva3209	ebi-eas-GCST90018621	Esophageal cancer || id:ebi-eas-GCST90018621	NA || id:cngb-om3117-saliva3209	MR Egger	71.8436	76	0.613756
cngb-om3117-saliva3209	ebi-eas-GCST90018621	Esophageal cancer || id:ebi-eas-GCST90018621	NA || id:cngb-om3117-saliva3209	Inverse variance weighted	74.6716	77	0.553955
cngb-om3117-saliva3213	ebi-eas-GCST90018621	Esophageal cancer || id:ebi-eas-GCST90018621	NA || id:cngb-om3117-saliva3213	MR Egger	86.163	75	0.177843
cngb-om3117-saliva3213	ebi-eas-GCST90018621	Esophageal cancer || id:ebi-eas-GCST90018621	NA || id:cngb-om3117-saliva3213	Inverse variance weighted	86.3676	76	0.195173
cngb-om3117-saliva3214	ebi-eas-GCST90018621	Esophageal cancer || id:ebi-eas-GCST90018621	NA || id:cngb-om3117-saliva3214	MR Egger	63.415	74	0.805076
cngb-om3117-saliva3214	ebi-eas-GCST90018621	Esophageal cancer || id:ebi-eas-GCST90018621	NA || id:cngb-om3117-saliva3214	Inverse variance weighted	65.1657	75	0.784046
cngb-om3117-saliva3215	ebi-eas-GCST90018621	Esophageal cancer || id:ebi-eas-GCST90018621	NA || id:cngb-om3117-saliva3215	MR Egger	91.2337	81	0.204871
cngb-om3117-saliva3215	ebi-eas-GCST90018621	Esophageal cancer || id:ebi-eas-GCST90018621	NA || id:cngb-om3117-saliva3215	Inverse variance weighted	91.2338	82	0.22746
cngb-om3117-saliva3216	ebi-eas-GCST90018621	Esophageal cancer || id:ebi-eas-GCST90018621	NA || id:cngb-om3117-saliva3216	MR Egger	88.9505	90	0.511475
cngb-om3117-saliva3216	ebi-eas-GCST90018621	Esophageal cancer || id:ebi-eas-GCST90018621	NA || id:cngb-om3117-saliva3216	Inverse variance weighted	89.6219	91	0.5212
cngb-om3117-saliva3217	ebi-eas-GCST90018621	Esophageal cancer || id:ebi-eas-GCST90018621	NA || id:cngb-om3117-saliva3217	MR Egger	89.1005	93	0.5952
cngb-om3117-saliva3217	ebi-eas-GCST90018621	Esophageal cancer || id:ebi-eas-GCST90018621	NA || id:cngb-om3117-saliva3217	Inverse variance weighted	91.3611	94	0.557855
cngb-om3117-saliva3218	ebi-eas-GCST90018621	Esophageal cancer || id:ebi-eas-GCST90018621	NA || id:cngb-om3117-saliva3218	MR Egger	55.656	67	0.837196
cngb-om3117-saliva3218	ebi-eas-GCST90018621	Esophageal cancer || id:ebi-eas-GCST90018621	NA || id:cngb-om3117-saliva3218	Inverse variance weighted	57.2912	68	0.819501
cngb-om3117-saliva3220	ebi-eas-GCST90018621	Esophageal cancer || id:ebi-eas-GCST90018621	NA || id:cngb-om3117-saliva3220	MR Egger	66.3541	65	0.430006
cngb-om3117-saliva3220	ebi-eas-GCST90018621	Esophageal cancer || id:ebi-eas-GCST90018621	NA || id:cngb-om3117-saliva3220	Inverse variance weighted	67.2873	66	0.432782
cngb-om3117-saliva3224	ebi-eas-GCST90018621	Esophageal cancer || id:ebi-eas-GCST90018621	NA || id:cngb-om3117-saliva3224	MR Egger	111.064	91	0.0751122
cngb-om3117-saliva3224	ebi-eas-GCST90018621	Esophageal cancer || id:ebi-eas-GCST90018621	NA || id:cngb-om3117-saliva3224	Inverse variance weighted	111.092	92	0.085534
cngb-om3117-saliva3226	ebi-eas-GCST90018621	Esophageal cancer || id:ebi-eas-GCST90018621	NA || id:cngb-om3117-saliva3226	MR Egger	73.6245	63	0.169377
cngb-om3117-saliva3226	ebi-eas-GCST90018621	Esophageal cancer || id:ebi-eas-GCST90018621	NA || id:cngb-om3117-saliva3226	Inverse variance weighted	79.4241	64	0.0926066
cngb-om3117-saliva3230	ebi-eas-GCST90018621	Esophageal cancer || id:ebi-eas-GCST90018621	NA || id:cngb-om3117-saliva3230	MR Egger	84.6373	89	0.611141
cngb-om3117-saliva3230	ebi-eas-GCST90018621	Esophageal cancer || id:ebi-eas-GCST90018621	NA || id:cngb-om3117-saliva3230	Inverse variance weighted	86.3939	90	0.588068
cngb-om3117-saliva3231	ebi-eas-GCST90018621	Esophageal cancer || id:ebi-eas-GCST90018621	NA || id:cngb-om3117-saliva3231	MR Egger	77.4158	78	0.497387
cngb-om3117-saliva3231	ebi-eas-GCST90018621	Esophageal cancer || id:ebi-eas-GCST90018621	NA || id:cngb-om3117-saliva3231	Inverse variance weighted	79.1703	79	0.473452
cngb-om3117-saliva3240	ebi-eas-GCST90018621	Esophageal cancer || id:ebi-eas-GCST90018621	NA || id:cngb-om3117-saliva3240	MR Egger	99.2588	90	0.236663
cngb-om3117-saliva3240	ebi-eas-GCST90018621	Esophageal cancer || id:ebi-eas-GCST90018621	NA || id:cngb-om3117-saliva3240	Inverse variance weighted	99.5834	91	0.252597
cngb-om3117-saliva3242	ebi-eas-GCST90018621	Esophageal cancer || id:ebi-eas-GCST90018621	NA || id:cngb-om3117-saliva3242	MR Egger	64.6744	72	0.717834
cngb-om3117-saliva3242	ebi-eas-GCST90018621	Esophageal cancer || id:ebi-eas-GCST90018621	NA || id:cngb-om3117-saliva3242	Inverse variance weighted	66.961	73	0.676769
cngb-om3117-saliva3243	ebi-eas-GCST90018621	Esophageal cancer || id:ebi-eas-GCST90018621	NA || id:cngb-om3117-saliva3243	MR Egger	64.2261	61	0.364211
cngb-om3117-saliva3243	ebi-eas-GCST90018621	Esophageal cancer || id:ebi-eas-GCST90018621	NA || id:cngb-om3117-saliva3243	Inverse variance weighted	65.9288	62	0.342654
cngb-om3117-saliva3244	ebi-eas-GCST90018621	Esophageal cancer || id:ebi-eas-GCST90018621	NA || id:cngb-om3117-saliva3244	MR Egger	85.6552	74	0.167005
cngb-om3117-saliva3244	ebi-eas-GCST90018621	Esophageal cancer || id:ebi-eas-GCST90018621	NA || id:cngb-om3117-saliva3244	Inverse variance weighted	86.3626	75	0.174003
cngb-om3117-saliva3247	ebi-eas-GCST90018621	Esophageal cancer || id:ebi-eas-GCST90018621	NA || id:cngb-om3117-saliva3247	MR Egger	78.6311	76	0.395524
cngb-om3117-saliva3247	ebi-eas-GCST90018621	Esophageal cancer || id:ebi-eas-GCST90018621	NA || id:cngb-om3117-saliva3247	Inverse variance weighted	79.0579	77	0.413709
cngb-om3117-saliva3248	ebi-eas-GCST90018621	Esophageal cancer || id:ebi-eas-GCST90018621	NA || id:cngb-om3117-saliva3248	MR Egger	57.0426	77	0.95709
cngb-om3117-saliva3248	ebi-eas-GCST90018621	Esophageal cancer || id:ebi-eas-GCST90018621	NA || id:cngb-om3117-saliva3248	Inverse variance weighted	57.0783	78	0.963997
cngb-om3117-saliva3249	ebi-eas-GCST90018621	Esophageal cancer || id:ebi-eas-GCST90018621	NA || id:cngb-om3117-saliva3249	MR Egger	85.4382	66	0.054104
cngb-om3117-saliva3249	ebi-eas-GCST90018621	Esophageal cancer || id:ebi-eas-GCST90018621	NA || id:cngb-om3117-saliva3249	Inverse variance weighted	85.4881	67	0.0634391
cngb-om3117-saliva325	ebi-eas-GCST90018621	Esophageal cancer || id:ebi-eas-GCST90018621	NA || id:cngb-om3117-saliva325	MR Egger	81.0708	68	0.132972
cngb-om3117-saliva325	ebi-eas-GCST90018621	Esophageal cancer || id:ebi-eas-GCST90018621	NA || id:cngb-om3117-saliva325	Inverse variance weighted	81.2508	69	0.148514
cngb-om3117-saliva3251	ebi-eas-GCST90018621	Esophageal cancer || id:ebi-eas-GCST90018621	NA || id:cngb-om3117-saliva3251	MR Egger	64.6125	72	0.719703
cngb-om3117-saliva3251	ebi-eas-GCST90018621	Esophageal cancer || id:ebi-eas-GCST90018621	NA || id:cngb-om3117-saliva3251	Inverse variance weighted	64.7536	73	0.743531
cngb-om3117-saliva3252	ebi-eas-GCST90018621	Esophageal cancer || id:ebi-eas-GCST90018621	NA || id:cngb-om3117-saliva3252	MR Egger	86.7119	72	0.113924
cngb-om3117-saliva3252	ebi-eas-GCST90018621	Esophageal cancer || id:ebi-eas-GCST90018621	NA || id:cngb-om3117-saliva3252	Inverse variance weighted	87.1809	73	0.123108
cngb-om3117-saliva3253	ebi-eas-GCST90018621	Esophageal cancer || id:ebi-eas-GCST90018621	NA || id:cngb-om3117-saliva3253	MR Egger	76.7727	66	0.171486
cngb-om3117-saliva3253	ebi-eas-GCST90018621	Esophageal cancer || id:ebi-eas-GCST90018621	NA || id:cngb-om3117-saliva3253	Inverse variance weighted	76.8381	67	0.192565
cngb-om3117-saliva3258	ebi-eas-GCST90018621	Esophageal cancer || id:ebi-eas-GCST90018621	NA || id:cngb-om3117-saliva3258	MR Egger	69.4944	85	0.888462
[truncated: 4,235 more rows]

## Sheet: pleiotropy analysis 
id.exposure	outcome local data	outcome	exposure	egger_intercept	se	pval
cngb-om3117-saliva1	ebi-eas-GCST90018621	Esophageal cancer || id:ebi-eas-GCST90018621	NA || id:cngb-om3117-saliva1	-0.0149402	0.128342	0.90762
cngb-om3117-saliva100	ebi-eas-GCST90018621	Esophageal cancer || id:ebi-eas-GCST90018621	NA || id:cngb-om3117-saliva100	-0.0329234	0.122497	0.78873
cngb-om3117-saliva1000	ebi-eas-GCST90018621	Esophageal cancer || id:ebi-eas-GCST90018621	NA || id:cngb-om3117-saliva1000	-0.11911	0.115709	0.307291
cngb-om3117-saliva1005	ebi-eas-GCST90018621	Esophageal cancer || id:ebi-eas-GCST90018621	NA || id:cngb-om3117-saliva1005	0.225021	0.192866	0.247719
cngb-om3117-saliva1012	ebi-eas-GCST90018621	Esophageal cancer || id:ebi-eas-GCST90018621	NA || id:cngb-om3117-saliva1012	0.224889	0.123934	0.0732014
cngb-om3117-saliva1016	ebi-eas-GCST90018621	Esophageal cancer || id:ebi-eas-GCST90018621	NA || id:cngb-om3117-saliva1016	-0.101437	0.211923	0.633348
cngb-om3117-saliva1017	ebi-eas-GCST90018621	Esophageal cancer || id:ebi-eas-GCST90018621	NA || id:cngb-om3117-saliva1017	0.121994	0.0989874	0.221231
cngb-om3117-saliva1019	ebi-eas-GCST90018621	Esophageal cancer || id:ebi-eas-GCST90018621	NA || id:cngb-om3117-saliva1019	-0.119378	0.152525	0.436421
cngb-om3117-saliva102	ebi-eas-GCST90018621	Esophageal cancer || id:ebi-eas-GCST90018621	NA || id:cngb-om3117-saliva102	0.193858	0.128848	0.135982
cngb-om3117-saliva1021	ebi-eas-GCST90018621	Esophageal cancer || id:ebi-eas-GCST90018621	NA || id:cngb-om3117-saliva1021	0.187769	0.214301	0.383686
cngb-om3117-saliva1023	ebi-eas-GCST90018621	Esophageal cancer || id:ebi-eas-GCST90018621	NA || id:cngb-om3117-saliva1023	-0.00259115	0.181085	0.988627
cngb-om3117-saliva1024	ebi-eas-GCST90018621	Esophageal cancer || id:ebi-eas-GCST90018621	NA || id:cngb-om3117-saliva1024	-0.378085	0.166255	0.0258583
cngb-om3117-saliva1025	ebi-eas-GCST90018621	Esophageal cancer || id:ebi-eas-GCST90018621	NA || id:cngb-om3117-saliva1025	-0.0899405	0.175479	0.609585
cngb-om3117-saliva1026	ebi-eas-GCST90018621	Esophageal cancer || id:ebi-eas-GCST90018621	NA || id:cngb-om3117-saliva1026	-0.0274367	0.222188	0.90213
cngb-om3117-saliva103	ebi-eas-GCST90018621	Esophageal cancer || id:ebi-eas-GCST90018621	NA || id:cngb-om3117-saliva103	0.0802962	0.163589	0.624917
cngb-om3117-saliva1031	ebi-eas-GCST90018621	Esophageal cancer || id:ebi-eas-GCST90018621	NA || id:cngb-om3117-saliva1031	0.217054	0.187456	0.251211
cngb-om3117-saliva1033	ebi-eas-GCST90018621	Esophageal cancer || id:ebi-eas-GCST90018621	NA || id:cngb-om3117-saliva1033	0.159018	0.160144	0.323719
cngb-om3117-saliva1035	ebi-eas-GCST90018621	Esophageal cancer || id:ebi-eas-GCST90018621	NA || id:cngb-om3117-saliva1035	0.149942	0.139439	0.285104
cngb-om3117-saliva1038	ebi-eas-GCST90018621	Esophageal cancer || id:ebi-eas-GCST90018621	NA || id:cngb-om3117-saliva1038	0.051132	0.137804	0.711515
cngb-om3117-saliva1039	ebi-eas-GCST90018621	Esophageal cancer || id:ebi-eas-GCST90018621	NA || id:cngb-om3117-saliva1039	0.0940024	0.146233	0.522197
cngb-om3117-saliva104	ebi-eas-GCST90018621	Esophageal cancer || id:ebi-eas-GCST90018621	NA || id:cngb-om3117-saliva104	0.00842947	0.160682	0.958313
cngb-om3117-saliva1040	ebi-eas-GCST90018621	Esophageal cancer || id:ebi-eas-GCST90018621	NA || id:cngb-om3117-saliva1040	-0.149449	0.164086	0.365245
cngb-om3117-saliva1043	ebi-eas-GCST90018621	Esophageal cancer || id:ebi-eas-GCST90018621	NA || id:cngb-om3117-saliva1043	0.194177	0.167633	0.250552
cngb-om3117-saliva1048	ebi-eas-GCST90018621	Esophageal cancer || id:ebi-eas-GCST90018621	NA || id:cngb-om3117-saliva1048	-0.0250167	0.153135	0.870709
cngb-om3117-saliva105	ebi-eas-GCST90018621	Esophageal cancer || id:ebi-eas-GCST90018621	NA || id:cngb-om3117-saliva105	0.336163	0.134099	0.0145771
cngb-om3117-saliva1050	ebi-eas-GCST90018621	Esophageal cancer || id:ebi-eas-GCST90018621	NA || id:cngb-om3117-saliva1050	0.115827	0.175061	0.510285
cngb-om3117-saliva1052	ebi-eas-GCST90018621	Esophageal cancer || id:ebi-eas-GCST90018621	NA || id:cngb-om3117-saliva1052	-0.199228	0.122127	0.106278
cngb-om3117-saliva1053	ebi-eas-GCST90018621	Esophageal cancer || id:ebi-eas-GCST90018621	NA || id:cngb-om3117-saliva1053	-0.026961	0.144994	0.853018
cngb-om3117-saliva1055	ebi-eas-GCST90018621	Esophageal cancer || id:ebi-eas-GCST90018621	NA || id:cngb-om3117-saliva1055	-0.212837	0.216637	0.329692
cngb-om3117-saliva1057	ebi-eas-GCST90018621	Esophageal cancer || id:ebi-eas-GCST90018621	NA || id:cngb-om3117-saliva1057	0.119972	0.206538	0.563617
cngb-om3117-saliva1059	ebi-eas-GCST90018621	Esophageal cancer || id:ebi-eas-GCST90018621	NA || id:cngb-om3117-saliva1059	0.107609	0.219359	0.625364
cngb-om3117-saliva106	ebi-eas-GCST90018621	Esophageal cancer || id:ebi-eas-GCST90018621	NA || id:cngb-om3117-saliva106	-0.12231	0.154395	0.431226
cngb-om3117-saliva1060	ebi-eas-GCST90018621	Esophageal cancer || id:ebi-eas-GCST90018621	NA || id:cngb-om3117-saliva1060	0.219022	0.176498	0.218127
cngb-om3117-saliva1062	ebi-eas-GCST90018621	Esophageal cancer || id:ebi-eas-GCST90018621	NA || id:cngb-om3117-saliva1062	-0.0288687	0.114601	0.801841
cngb-om3117-saliva1063	ebi-eas-GCST90018621	Esophageal cancer || id:ebi-eas-GCST90018621	NA || id:cngb-om3117-saliva1063	0.126152	0.105018	0.233592
cngb-om3117-saliva1070	ebi-eas-GCST90018621	Esophageal cancer || id:ebi-eas-GCST90018621	NA || id:cngb-om3117-saliva1070	-0.394627	0.181571	0.0331355
cngb-om3117-saliva1071	ebi-eas-GCST90018621	Esophageal cancer || id:ebi-eas-GCST90018621	NA || id:cngb-om3117-saliva1071	-0.0412635	0.167014	0.805506
cngb-om3117-saliva1072	ebi-eas-GCST90018621	Esophageal cancer || id:ebi-eas-GCST90018621	NA || id:cngb-om3117-saliva1072	-0.0787902	0.139317	0.57314
cngb-om3117-saliva1074	ebi-eas-GCST90018621	Esophageal cancer || id:ebi-eas-GCST90018621	NA || id:cngb-om3117-saliva1074	-0.335978	0.162346	0.0414985
cngb-om3117-saliva108	ebi-eas-GCST90018621	Esophageal cancer || id:ebi-eas-GCST90018621	NA || id:cngb-om3117-saliva108	-0.0115277	0.15781	0.941952
cngb-om3117-saliva1080	ebi-eas-GCST90018621	Esophageal cancer || id:ebi-eas-GCST90018621	NA || id:cngb-om3117-saliva1080	-0.0212732	0.120758	0.860681
cngb-om3117-saliva1082	ebi-eas-GCST90018621	Esophageal cancer || id:ebi-eas-GCST90018621	NA || id:cngb-om3117-saliva1082	-0.118278	0.142659	0.409245
cngb-om3117-saliva1083	ebi-eas-GCST90018621	Esophageal cancer || id:ebi-eas-GCST90018621	NA || id:cngb-om3117-saliva1083	-0.395461	0.152765	0.0118396
cngb-om3117-saliva1087	ebi-eas-GCST90018621	Esophageal cancer || id:ebi-eas-GCST90018621	NA || id:cngb-om3117-saliva1087	-0.141066	0.132149	0.289273
cngb-om3117-saliva1090	ebi-eas-GCST90018621	Esophageal cancer || id:ebi-eas-GCST90018621	NA || id:cngb-om3117-saliva1090	0.0597697	0.146752	0.684991
cngb-om3117-saliva1091	ebi-eas-GCST90018621	Esophageal cancer || id:ebi-eas-GCST90018621	NA || id:cngb-om3117-saliva1091	-0.0915844	0.138056	0.509263
cngb-om3117-saliva1092	ebi-eas-GCST90018621	Esophageal cancer || id:ebi-eas-GCST90018621	NA || id:cngb-om3117-saliva1092	0.138004	0.235549	0.559952
cngb-om3117-saliva1094	ebi-eas-GCST90018621	Esophageal cancer || id:ebi-eas-GCST90018621	NA || id:cngb-om3117-saliva1094	-0.0611173	0.217897	0.779856
cngb-om3117-saliva1095	ebi-eas-GCST90018621	Esophageal cancer || id:ebi-eas-GCST90018621	NA || id:cngb-om3117-saliva1095	0.139321	0.173471	0.424965
cngb-om3117-saliva1098	ebi-eas-GCST90018621	Esophageal cancer || id:ebi-eas-GCST90018621	NA || id:cngb-om3117-saliva1098	0.0706195	0.144673	0.626863
cngb-om3117-saliva1099	ebi-eas-GCST90018621	Esophageal cancer || id:ebi-eas-GCST90018621	NA || id:cngb-om3117-saliva1099	0.120224	0.145523	0.411059
cngb-om3117-saliva11	ebi-eas-GCST90018621	Esophageal cancer || id:ebi-eas-GCST90018621	NA || id:cngb-om3117-saliva11	-0.0091224	0.262047	0.972338
cngb-om3117-saliva1102	ebi-eas-GCST90018621	Esophageal cancer || id:ebi-eas-GCST90018621	NA || id:cngb-om3117-saliva1102	0.0202028	0.16325	0.90186
cngb-om3117-saliva1103	ebi-eas-GCST90018621	Esophageal cancer || id:ebi-eas-GCST90018621	NA || id:cngb-om3117-saliva1103	0.0939136	0.204636	0.647611
cngb-om3117-saliva1106	ebi-eas-GCST90018621	Esophageal cancer || id:ebi-eas-GCST90018621	NA || id:cngb-om3117-saliva1106	-0.0268332	0.143463	0.852149
cngb-om3117-saliva1110	ebi-eas-GCST90018621	Esophageal cancer || id:ebi-eas-GCST90018621	NA || id:cngb-om3117-saliva1110	0.131547	0.130005	0.31495
cngb-om3117-saliva1111	ebi-eas-GCST90018621	Esophageal cancer || id:ebi-eas-GCST90018621	NA || id:cngb-om3117-saliva1111	-0.0288925	0.157209	0.854666
cngb-om3117-saliva1112	ebi-eas-GCST90018621	Esophageal cancer || id:ebi-eas-GCST90018621	NA || id:cngb-om3117-saliva1112	0.0102195	0.177671	0.954326
cngb-om3117-saliva1114	ebi-eas-GCST90018621	Esophageal cancer || id:ebi-eas-GCST90018621	NA || id:cngb-om3117-saliva1114	-0.181553	0.161547	0.265215
cngb-om3117-saliva1119	ebi-eas-GCST90018621	Esophageal cancer || id:ebi-eas-GCST90018621	NA || id:cngb-om3117-saliva1119	0.133068	0.132624	0.318574
cngb-om3117-saliva112	ebi-eas-GCST90018621	Esophageal cancer || id:ebi-eas-GCST90018621	NA || id:cngb-om3117-saliva112	0.021376	0.130182	0.869972
cngb-om3117-saliva1120	ebi-eas-GCST90018621	Esophageal cancer || id:ebi-eas-GCST90018621	NA || id:cngb-om3117-saliva1120	0.136476	0.167381	0.417553
cngb-om3117-saliva1122	ebi-eas-GCST90018621	Esophageal cancer || id:ebi-eas-GCST90018621	NA || id:cngb-om3117-saliva1122	0.351429	0.233445	0.137217
cngb-om3117-saliva1128	ebi-eas-GCST90018621	Esophageal cancer || id:ebi-eas-GCST90018621	NA || id:cngb-om3117-saliva1128	-0.0473639	0.154529	0.760017
cngb-om3117-saliva113	ebi-eas-GCST90018621	Esophageal cancer || id:ebi-eas-GCST90018621	NA || id:cngb-om3117-saliva113	-0.148476	0.219685	0.50113
cngb-om3117-saliva1130	ebi-eas-GCST90018621	Esophageal cancer || id:ebi-eas-GCST90018621	NA || id:cngb-om3117-saliva1130	0.0296622	0.163139	0.856264
cngb-om3117-saliva1132	ebi-eas-GCST90018621	Esophageal cancer || id:ebi-eas-GCST90018621	NA || id:cngb-om3117-saliva1132	-0.0151254	0.158915	0.924456
cngb-om3117-saliva1133	ebi-eas-GCST90018621	Esophageal cancer || id:ebi-eas-GCST90018621	NA || id:cngb-om3117-saliva1133	-0.131942	0.150721	0.383911
cngb-om3117-saliva1134	ebi-eas-GCST90018621	Esophageal cancer || id:ebi-eas-GCST90018621	NA || id:cngb-om3117-saliva1134	-0.13077	0.131365	0.322176
cngb-om3117-saliva1137	ebi-eas-GCST90018621	Esophageal cancer || id:ebi-eas-GCST90018621	NA || id:cngb-om3117-saliva1137	0.380047	0.147524	0.011638
cngb-om3117-saliva1139	ebi-eas-GCST90018621	Esophageal cancer || id:ebi-eas-GCST90018621	NA || id:cngb-om3117-saliva1139	0.226719	0.159209	0.15922
cngb-om3117-saliva114	ebi-eas-GCST90018621	Esophageal cancer || id:ebi-eas-GCST90018621	NA || id:cngb-om3117-saliva114	-0.0214034	0.213676	0.920498
cngb-om3117-saliva1143	ebi-eas-GCST90018621	Esophageal cancer || id:ebi-eas-GCST90018621	NA || id:cngb-om3117-saliva1143	-0.239466	0.196187	0.226334
cngb-om3117-saliva1145	ebi-eas-GCST90018621	Esophageal cancer || id:ebi-eas-GCST90018621	NA || id:cngb-om3117-saliva1145	-0.0396503	0.256018	0.877343
cngb-om3117-saliva1146	ebi-eas-GCST90018621	Esophageal cancer || id:ebi-eas-GCST90018621	NA || id:cngb-om3117-saliva1146	-0.24484	0.171284	0.157458
cngb-om3117-saliva1152	ebi-eas-GCST90018621	Esophageal cancer || id:ebi-eas-GCST90018621	NA || id:cngb-om3117-saliva1152	0.0895186	0.19723	0.651319
cngb-om3117-saliva1154	ebi-eas-GCST90018621	Esophageal cancer || id:ebi-eas-GCST90018621	NA || id:cngb-om3117-saliva1154	0.234127	0.203334	0.25336
cngb-om3117-saliva1155	ebi-eas-GCST90018621	Esophageal cancer || id:ebi-eas-GCST90018621	NA || id:cngb-om3117-saliva1155	0.19449	0.278684	0.487561
cngb-om3117-saliva1159	ebi-eas-GCST90018621	Esophageal cancer || id:ebi-eas-GCST90018621	NA || id:cngb-om3117-saliva1159	-0.197118	0.145031	0.177614
cngb-om3117-saliva1165	ebi-eas-GCST90018621	Esophageal cancer || id:ebi-eas-GCST90018621	NA || id:cngb-om3117-saliva1165	-0.146642	0.128467	0.258059
cngb-om3117-saliva1170	ebi-eas-GCST90018621	Esophageal cancer || id:ebi-eas-GCST90018621	NA || id:cngb-om3117-saliva1170	-0.0614586	0.195395	0.754122
cngb-om3117-saliva1173	ebi-eas-GCST90018621	Esophageal cancer || id:ebi-eas-GCST90018621	NA || id:cngb-om3117-saliva1173	0.0215038	0.178564	0.904411
cngb-om3117-saliva1175	ebi-eas-GCST90018621	Esophageal cancer || id:ebi-eas-GCST90018621	NA || id:cngb-om3117-saliva1175	0.0307479	0.148487	0.836436
cngb-om3117-saliva1177	ebi-eas-GCST90018621	Esophageal cancer || id:ebi-eas-GCST90018621	NA || id:cngb-om3117-saliva1177	0.135407	0.160182	0.400727
cngb-om3117-saliva1178	ebi-eas-GCST90018621	Esophageal cancer || id:ebi-eas-GCST90018621	NA || id:cngb-om3117-saliva1178	-0.10679	0.158748	0.503291
cngb-om3117-saliva1180	ebi-eas-GCST90018621	Esophageal cancer || id:ebi-eas-GCST90018621	NA || id:cngb-om3117-saliva1180	0.0660681	0.11219	0.557827
cngb-om3117-saliva1182	ebi-eas-GCST90018621	Esophageal cancer || id:ebi-eas-GCST90018621	NA || id:cngb-om3117-saliva1182	-0.245703	0.127779	0.0576934
cngb-om3117-saliva119	ebi-eas-GCST90018621	Esophageal cancer || id:ebi-eas-GCST90018621	NA || id:cngb-om3117-saliva119	-0.0594915	0.186721	0.750862
cngb-om3117-saliva1193	ebi-eas-GCST90018621	Esophageal cancer || id:ebi-eas-GCST90018621	NA || id:cngb-om3117-saliva1193	0.0149365	0.170344	0.930386
cngb-om3117-saliva1194	ebi-eas-GCST90018621	Esophageal cancer || id:ebi-eas-GCST90018621	NA || id:cngb-om3117-saliva1194	-0.0764279	0.205413	0.711089
cngb-om3117-saliva1198	ebi-eas-GCST90018621	Esophageal cancer || id:ebi-eas-GCST90018621	NA || id:cngb-om3117-saliva1198	-0.103719	0.152103	0.497519
cngb-om3117-saliva1199	ebi-eas-GCST90018621	Esophageal cancer || id:ebi-eas-GCST90018621	NA || id:cngb-om3117-saliva1199	0.023806	0.165201	0.885833
cngb-om3117-saliva1203	ebi-eas-GCST90018621	Esophageal cancer || id:ebi-eas-GCST90018621	NA || id:cngb-om3117-saliva1203	0.128123	0.156207	0.414662
cngb-om3117-saliva1204	ebi-eas-GCST90018621	Esophageal cancer || id:ebi-eas-GCST90018621	NA || id:cngb-om3117-saliva1204	0.0451841	0.184756	0.807464
cngb-om3117-saliva1205	ebi-eas-GCST90018621	Esophageal cancer || id:ebi-eas-GCST90018621	NA || id:cngb-om3117-saliva1205	0.200636	0.157492	0.206036
cngb-om3117-saliva1207	ebi-eas-GCST90018621	Esophageal cancer || id:ebi-eas-GCST90018621	NA || id:cngb-om3117-saliva1207	0.0492617	0.214095	0.818586
cngb-om3117-saliva1208	ebi-eas-GCST90018621	Esophageal cancer || id:ebi-eas-GCST90018621	NA || id:cngb-om3117-saliva1208	-0.00308011	0.144199	0.983012
cngb-om3117-saliva121	ebi-eas-GCST90018621	Esophageal cancer || id:ebi-eas-GCST90018621	NA || id:cngb-om3117-saliva121	0.0378068	0.161745	0.815789
cngb-om3117-saliva1210	ebi-eas-GCST90018621	Esophageal cancer || id:ebi-eas-GCST90018621	NA || id:cngb-om3117-saliva1210	-0.126808	0.180918	0.485526
cngb-om3117-saliva1211	ebi-eas-GCST90018621	Esophageal cancer || id:ebi-eas-GCST90018621	NA || id:cngb-om3117-saliva1211	0.028212	0.130205	0.829101
cngb-om3117-saliva1214	ebi-eas-GCST90018621	Esophageal cancer || id:ebi-eas-GCST90018621	NA || id:cngb-om3117-saliva1214	0.289067	0.153523	0.0640563
cngb-om3117-saliva1217	ebi-eas-GCST90018621	Esophageal cancer || id:ebi-eas-GCST90018621	NA || id:cngb-om3117-saliva1217	0.0445694	0.169346	0.793139
cngb-om3117-saliva122	ebi-eas-GCST90018621	Esophageal cancer || id:ebi-eas-GCST90018621	NA || id:cngb-om3117-saliva122	-0.0443751	0.15717	0.778452
cngb-om3117-saliva1220	ebi-eas-GCST90018621	Esophageal cancer || id:ebi-eas-GCST90018621	NA || id:cngb-om3117-saliva1220	-0.139792	0.20936	0.506647
cngb-om3117-saliva1229	ebi-eas-GCST90018621	Esophageal cancer || id:ebi-eas-GCST90018621	NA || id:cngb-om3117-saliva1229	-0.0164426	0.164319	0.920575
cngb-om3117-saliva123	ebi-eas-GCST90018621	Esophageal cancer || id:ebi-eas-GCST90018621	NA || id:cngb-om3117-saliva123	0.100564	0.153398	0.513956
cngb-om3117-saliva1231	ebi-eas-GCST90018621	Esophageal cancer || id:ebi-eas-GCST90018621	NA || id:cngb-om3117-saliva1231	-0.119684	0.154117	0.439849
cngb-om3117-saliva1233	ebi-eas-GCST90018621	Esophageal cancer || id:ebi-eas-GCST90018621	NA || id:cngb-om3117-saliva1233	-0.0109867	0.157504	0.94459
cngb-om3117-saliva1234	ebi-eas-GCST90018621	Esophageal cancer || id:ebi-eas-GCST90018621	NA || id:cngb-om3117-saliva1234	-0.220522	0.181658	0.228577
cngb-om3117-saliva1235	ebi-eas-GCST90018621	Esophageal cancer || id:ebi-eas-GCST90018621	NA || id:cngb-om3117-saliva1235	-0.0274097	0.183238	0.881478
cngb-om3117-saliva124	ebi-eas-GCST90018621	Esophageal cancer || id:ebi-eas-GCST90018621	NA || id:cngb-om3117-saliva124	0.163426	0.164848	0.324918
cngb-om3117-saliva1241	ebi-eas-GCST90018621	Esophageal cancer || id:ebi-eas-GCST90018621	NA || id:cngb-om3117-saliva1241	-0.236629	0.167399	0.161019
cngb-om3117-saliva1246	ebi-eas-GCST90018621	Esophageal cancer || id:ebi-eas-GCST90018621	NA || id:cngb-om3117-saliva1246	0.421407	0.242296	0.0857476
cngb-om3117-saliva125	ebi-eas-GCST90018621	Esophageal cancer || id:ebi-eas-GCST90018621	NA || id:cngb-om3117-saliva125	0.0932041	0.108558	0.393023
cngb-om3117-saliva1252	ebi-eas-GCST90018621	Esophageal cancer || id:ebi-eas-GCST90018621	NA || id:cngb-om3117-saliva1252	-0.177107	0.194037	0.36465
cngb-om3117-saliva1254	ebi-eas-GCST90018621	Esophageal cancer || id:ebi-eas-GCST90018621	NA || id:cngb-om3117-saliva1254	0.126707	0.109866	0.252555
cngb-om3117-saliva1255	ebi-eas-GCST90018621	Esophageal cancer || id:ebi-eas-GCST90018621	NA || id:cngb-om3117-saliva1255	0.0544573	0.172257	0.752719
cngb-om3117-saliva1257	ebi-eas-GCST90018621	Esophageal cancer || id:ebi-eas-GCST90018621	NA || id:cngb-om3117-saliva1257	-0.0889009	0.119602	0.45919
cngb-om3117-saliva1269	ebi-eas-GCST90018621	Esophageal cancer || id:ebi-eas-GCST90018621	NA || id:cngb-om3117-saliva1269	-0.0986242	0.11848	0.407404
cngb-om3117-saliva1272	ebi-eas-GCST90018621	Esophageal cancer || id:ebi-eas-GCST90018621	NA || id:cngb-om3117-saliva1272	-0.356325	0.190699	0.0653502
cngb-om3117-saliva1279	ebi-eas-GCST90018621	Esophageal cancer || id:ebi-eas-GCST90018621	NA || id:cngb-om3117-saliva1279	0.240086	0.154817	0.125005
cngb-om3117-saliva1281	ebi-eas-GCST90018621	Esophageal cancer || id:ebi-eas-GCST90018621	NA || id:cngb-om3117-saliva1281	0.112923	0.152108	0.460082
cngb-om3117-saliva1284	ebi-eas-GCST90018621	Esophageal cancer || id:ebi-eas-GCST90018621	NA || id:cngb-om3117-saliva1284	-0.30033	0.13042	0.0241029
cngb-om3117-saliva1286	ebi-eas-GCST90018621	Esophageal cancer || id:ebi-eas-GCST90018621	NA || id:cngb-om3117-saliva1286	-0.261561	0.170409	0.129448
cngb-om3117-saliva1289	ebi-eas-GCST90018621	Esophageal cancer || id:ebi-eas-GCST90018621	NA || id:cngb-om3117-saliva1289	0.0107723	0.159245	0.946228
cngb-om3117-saliva129	ebi-eas-GCST90018621	Esophageal cancer || id:ebi-eas-GCST90018621	NA || id:cngb-om3117-saliva129	0.177158	0.163259	0.281293
cngb-om3117-saliva1291	ebi-eas-GCST90018621	Esophageal cancer || id:ebi-eas-GCST90018621	NA || id:cngb-om3117-saliva1291	0.261078	0.225199	0.251076
cngb-om3117-saliva1292	ebi-eas-GCST90018621	Esophageal cancer || id:ebi-eas-GCST90018621	NA || id:cngb-om3117-saliva1292	-0.114437	0.113515	0.316398
cngb-om3117-saliva1296	ebi-eas-GCST90018621	Esophageal cancer || id:ebi-eas-GCST90018621	NA || id:cngb-om3117-saliva1296	0.115536	0.139292	0.409794
cngb-om3117-saliva1299	ebi-eas-GCST90018621	Esophageal cancer || id:ebi-eas-GCST90018621	NA || id:cngb-om3117-saliva1299	0.0416846	0.162602	0.798272
cngb-om3117-saliva13	ebi-eas-GCST90018621	Esophageal cancer || id:ebi-eas-GCST90018621	NA || id:cngb-om3117-saliva13	0.0667111	0.16713	0.690803
cngb-om3117-saliva130	ebi-eas-GCST90018621	Esophageal cancer || id:ebi-eas-GCST90018621	NA || id:cngb-om3117-saliva130	0.142001	0.18943	0.455505
cngb-om3117-saliva1300	ebi-eas-GCST90018621	Esophageal cancer || id:ebi-eas-GCST90018621	NA || id:cngb-om3117-saliva1300	0.0272795	0.133588	0.838746
cngb-om3117-saliva1301	ebi-eas-GCST90018621	Esophageal cancer || id:ebi-eas-GCST90018621	NA || id:cngb-om3117-saliva1301	0.062184	0.139665	0.65743
cngb-om3117-saliva1303	ebi-eas-GCST90018621	Esophageal cancer || id:ebi-eas-GCST90018621	NA || id:cngb-om3117-saliva1303	0.266632	0.160101	0.0996972
cngb-om3117-saliva1304	ebi-eas-GCST90018621	Esophageal cancer || id:ebi-eas-GCST90018621	NA || id:cngb-om3117-saliva1304	-0.0581403	0.0969635	0.550675
cngb-om3117-saliva1307	ebi-eas-GCST90018621	Esophageal cancer || id:ebi-eas-GCST90018621	NA || id:cngb-om3117-saliva1307	-0.244328	0.188696	0.199699
cngb-om3117-saliva1309	ebi-eas-GCST90018621	Esophageal cancer || id:ebi-eas-GCST90018621	NA || id:cngb-om3117-saliva1309	-0.0820122	0.137162	0.551821
cngb-om3117-saliva1310	ebi-eas-GCST90018621	Esophageal cancer || id:ebi-eas-GCST90018621	NA || id:cngb-om3117-saliva1310	-0.081059	0.166203	0.627372
cngb-om3117-saliva1313	ebi-eas-GCST90018621	Esophageal cancer || id:ebi-eas-GCST90018621	NA || id:cngb-om3117-saliva1313	0.16459	0.187501	0.383094
cngb-om3117-saliva1314	ebi-eas-GCST90018621	Esophageal cancer || id:ebi-eas-GCST90018621	NA || id:cngb-om3117-saliva1314	-0.0778514	0.136415	0.569826
cngb-om3117-saliva132	ebi-eas-GCST90018621	Esophageal cancer || id:ebi-eas-GCST90018621	NA || id:cngb-om3117-saliva132	0.208663	0.141147	0.143678
cngb-om3117-saliva1321	ebi-eas-GCST90018621	Esophageal cancer || id:ebi-eas-GCST90018621	NA || id:cngb-om3117-saliva1321	-0.122371	0.209798	0.561267
cngb-om3117-saliva1325	ebi-eas-GCST90018621	Esophageal cancer || id:ebi-eas-GCST90018621	NA || id:cngb-om3117-saliva1325	-0.080922	0.177306	0.649297
cngb-om3117-saliva1326	ebi-eas-GCST90018621	Esophageal cancer || id:ebi-eas-GCST90018621	NA || id:cngb-om3117-saliva1326	0.173344	0.130103	0.1858
cngb-om3117-saliva1327	ebi-eas-GCST90018621	Esophageal cancer || id:ebi-eas-GCST90018621	NA || id:cngb-om3117-saliva1327	-0.155139	0.16181	0.340754
cngb-om3117-saliva133	ebi-eas-GCST90018621	Esophageal cancer || id:ebi-eas-GCST90018621	NA || id:cngb-om3117-saliva133	-0.000935818	0.161268	0.995386
cngb-om3117-saliva1330	ebi-eas-GCST90018621	Esophageal cancer || id:ebi-eas-GCST90018621	NA || id:cngb-om3117-saliva1330	-0.0897188	0.170713	0.600616
cngb-om3117-saliva1332	ebi-eas-GCST90018621	Esophageal cancer || id:ebi-eas-GCST90018621	NA || id:cngb-om3117-saliva1332	-0.083477	0.114458	0.467909
cngb-om3117-saliva1333	ebi-eas-GCST90018621	Esophageal cancer || id:ebi-eas-GCST90018621	NA || id:cngb-om3117-saliva1333	-0.111825	0.126526	0.380057
cngb-om3117-saliva1334	ebi-eas-GCST90018621	Esophageal cancer || id:ebi-eas-GCST90018621	NA || id:cngb-om3117-saliva1334	-0.0817465	0.130447	0.532834
cngb-om3117-saliva1335	ebi-eas-GCST90018621	Esophageal cancer || id:ebi-eas-GCST90018621	NA || id:cngb-om3117-saliva1335	-0.0511443	0.116972	0.663036
cngb-om3117-saliva1336	ebi-eas-GCST90018621	Esophageal cancer || id:ebi-eas-GCST90018621	NA || id:cngb-om3117-saliva1336	0.0519739	0.137018	0.705442
cngb-om3117-saliva1337	ebi-eas-GCST90018621	Esophageal cancer || id:ebi-eas-GCST90018621	NA || id:cngb-om3117-saliva1337	0.0546543	0.13773	0.692417
cngb-om3117-saliva1338	ebi-eas-GCST90018621	Esophageal cancer || id:ebi-eas-GCST90018621	NA || id:cngb-om3117-saliva1338	0.178429	0.159091	0.265538
cngb-om3117-saliva1339	ebi-eas-GCST90018621	Esophageal cancer || id:ebi-eas-GCST90018621	NA || id:cngb-om3117-saliva1339	0.0330932	0.152565	0.828926
cngb-om3117-saliva134	ebi-eas-GCST90018621	Esophageal cancer || id:ebi-eas-GCST90018621	NA || id:cngb-om3117-saliva134	0.0549248	0.164731	0.739786
cngb-om3117-saliva1342	ebi-eas-GCST90018621	Esophageal cancer || id:ebi-eas-GCST90018621	NA || id:cngb-om3117-saliva1342	-0.0082287	0.200275	0.967343
cngb-om3117-saliva1343	ebi-eas-GCST90018621	Esophageal cancer || id:ebi-eas-GCST90018621	NA || id:cngb-om3117-saliva1343	0.0702403	0.0904906	0.439802
cngb-om3117-saliva1344	ebi-eas-GCST90018621	Esophageal cancer || id:ebi-eas-GCST90018621	NA || id:cngb-om3117-saliva1344	0.129281	0.187656	0.493083
cngb-om3117-saliva1346	ebi-eas-GCST90018621	Esophageal cancer || id:ebi-eas-GCST90018621	NA || id:cngb-om3117-saliva1346	0.270247	0.151758	0.0788938
cngb-om3117-saliva1347	ebi-eas-GCST90018621	Esophageal cancer || id:ebi-eas-GCST90018621	NA || id:cngb-om3117-saliva1347	0.0471543	0.155194	0.762219
cngb-om3117-saliva1348	ebi-eas-GCST90018621	Esophageal cancer || id:ebi-eas-GCST90018621	NA || id:cngb-om3117-saliva1348	0.0347036	0.108712	0.750534
cngb-om3117-saliva1349	ebi-eas-GCST90018621	Esophageal cancer || id:ebi-eas-GCST90018621	NA || id:cngb-om3117-saliva1349	-0.126401	0.126358	0.32028
cngb-om3117-saliva1351	ebi-eas-GCST90018621	Esophageal cancer || id:ebi-eas-GCST90018621	NA || id:cngb-om3117-saliva1351	0.0717713	0.15258	0.639376
cngb-om3117-saliva1353	ebi-eas-GCST90018621	Esophageal cancer || id:ebi-eas-GCST90018621	NA || id:cngb-om3117-saliva1353	-0.0856538	0.170064	0.615836
cngb-om3117-saliva1357	ebi-eas-GCST90018621	Esophageal cancer || id:ebi-eas-GCST90018621	NA || id:cngb-om3117-saliva1357	-0.662476	0.26277	0.0146263
cngb-om3117-saliva1358	ebi-eas-GCST90018621	Esophageal cancer || id:ebi-eas-GCST90018621	NA || id:cngb-om3117-saliva1358	-0.0318642	0.161123	0.843857
cngb-om3117-saliva1361	ebi-eas-GCST90018621	Esophageal cancer || id:ebi-eas-GCST90018621	NA || id:cngb-om3117-saliva1361	0.0411596	0.175482	0.815214
cngb-om3117-saliva1362	ebi-eas-GCST90018621	Esophageal cancer || id:ebi-eas-GCST90018621	NA || id:cngb-om3117-saliva1362	0.162891	0.189545	0.392732
cngb-om3117-saliva1366	ebi-eas-GCST90018621	Esophageal cancer || id:ebi-eas-GCST90018621	NA || id:cngb-om3117-saliva1366	-0.153943	0.197374	0.438482
cngb-om3117-saliva1367	ebi-eas-GCST90018621	Esophageal cancer || id:ebi-eas-GCST90018621	NA || id:cngb-om3117-saliva1367	0.0781033	0.170676	0.648413
cngb-om3117-saliva137	ebi-eas-GCST90018621	Esophageal cancer || id:ebi-eas-GCST90018621	NA || id:cngb-om3117-saliva137	-0.00316705	0.171265	0.985294
cngb-om3117-saliva1371	ebi-eas-GCST90018621	Esophageal cancer || id:ebi-eas-GCST90018621	NA || id:cngb-om3117-saliva1371	0.222567	0.159551	0.16704
cngb-om3117-saliva1372	ebi-eas-GCST90018621	Esophageal cancer || id:ebi-eas-GCST90018621	NA || id:cngb-om3117-saliva1372	-0.134224	0.167517	0.425586
cngb-om3117-saliva1373	ebi-eas-GCST90018621	Esophageal cancer || id:ebi-eas-GCST90018621	NA || id:cngb-om3117-saliva1373	0.0744403	0.18212	0.683994
cngb-om3117-saliva1374	ebi-eas-GCST90018621	Esophageal cancer || id:ebi-eas-GCST90018621	NA || id:cngb-om3117-saliva1374	0.215305	0.183862	0.245157
cngb-om3117-saliva1375	ebi-eas-GCST90018621	Esophageal cancer || id:ebi-eas-GCST90018621	NA || id:cngb-om3117-saliva1375	0.0364673	0.154409	0.813807
cngb-om3117-saliva1376	ebi-eas-GCST90018621	Esophageal cancer || id:ebi-eas-GCST90018621	NA || id:cngb-om3117-saliva1376	-0.0855829	0.125173	0.496179
cngb-om3117-saliva1380	ebi-eas-GCST90018621	Esophageal cancer || id:ebi-eas-GCST90018621	NA || id:cngb-om3117-saliva1380	0.18682	0.225455	0.409839
cngb-om3117-saliva1382	ebi-eas-GCST90018621	Esophageal cancer || id:ebi-eas-GCST90018621	NA || id:cngb-om3117-saliva1382	-0.12756	0.154479	0.411602
cngb-om3117-saliva1384	ebi-eas-GCST90018621	Esophageal cancer || id:ebi-eas-GCST90018621	NA || id:cngb-om3117-saliva1384	0.025603	0.128564	0.842725
cngb-om3117-saliva1385	ebi-eas-GCST90018621	Esophageal cancer || id:ebi-eas-GCST90018621	NA || id:cngb-om3117-saliva1385	0.229767	0.204004	0.26425
cngb-om3117-saliva1386	ebi-eas-GCST90018621	Esophageal cancer || id:ebi-eas-GCST90018621	NA || id:cngb-om3117-saliva1386	0.180277	0.168247	0.28738
cngb-om3117-saliva1389	ebi-eas-GCST90018621	Esophageal cancer || id:ebi-eas-GCST90018621	NA || id:cngb-om3117-saliva1389	-0.106071	0.171078	0.537678
cngb-om3117-saliva1390	ebi-eas-GCST90018621	Esophageal cancer || id:ebi-eas-GCST90018621	NA || id:cngb-om3117-saliva1390	-0.00833498	0.166728	0.960283
cngb-om3117-saliva1397	ebi-eas-GCST90018621	Esophageal cancer || id:ebi-eas-GCST90018621	NA || id:cngb-om3117-saliva1397	-0.0633869	0.199947	0.752312
cngb-om3117-saliva1398	ebi-eas-GCST90018621	Esophageal cancer || id:ebi-eas-GCST90018621	NA || id:cngb-om3117-saliva1398	0.135453	0.17258	0.434849
cngb-om3117-saliva1403	ebi-eas-GCST90018621	Esophageal cancer || id:ebi-eas-GCST90018621	NA || id:cngb-om3117-saliva1403	-0.081787	0.14398	0.571875
cngb-om3117-saliva1405	ebi-eas-GCST90018621	Esophageal cancer || id:ebi-eas-GCST90018621	NA || id:cngb-om3117-saliva1405	-0.109768	0.178883	0.541247
cngb-om3117-saliva1406	ebi-eas-GCST90018621	Esophageal cancer || id:ebi-eas-GCST90018621	NA || id:cngb-om3117-saliva1406	0.215648	0.166457	0.198777
cngb-om3117-saliva141	ebi-eas-GCST90018621	Esophageal cancer || id:ebi-eas-GCST90018621	NA || id:cngb-om3117-saliva141	-0.182695	0.150313	0.2293
cngb-om3117-saliva1411	ebi-eas-GCST90018621	Esophageal cancer || id:ebi-eas-GCST90018621	NA || id:cngb-om3117-saliva1411	0.120801	0.142013	0.397645
cngb-om3117-saliva1412	ebi-eas-GCST90018621	Esophageal cancer || id:ebi-eas-GCST90018621	NA || id:cngb-om3117-saliva1412	0.328861	0.207871	0.117963
cngb-om3117-saliva1414	ebi-eas-GCST90018621	Esophageal cancer || id:ebi-eas-GCST90018621	NA || id:cngb-om3117-saliva1414	0.161189	0.160937	0.319238
cngb-om3117-saliva1416	ebi-eas-GCST90018621	Esophageal cancer || id:ebi-eas-GCST90018621	NA || id:cngb-om3117-saliva1416	0.109648	0.136923	0.425561
cngb-om3117-saliva1420	ebi-eas-GCST90018621	Esophageal cancer || id:ebi-eas-GCST90018621	NA || id:cngb-om3117-saliva1420	0.125933	0.21212	0.554532
cngb-om3117-saliva1421	ebi-eas-GCST90018621	Esophageal cancer || id:ebi-eas-GCST90018621	NA || id:cngb-om3117-saliva1421	0.0575886	0.101027	0.570272
cngb-om3117-saliva1426	ebi-eas-GCST90018621	Esophageal cancer || id:ebi-eas-GCST90018621	NA || id:cngb-om3117-saliva1426	0.0121986	0.173915	0.944254
cngb-om3117-saliva1428	ebi-eas-GCST90018621	Esophageal cancer || id:ebi-eas-GCST90018621	NA || id:cngb-om3117-saliva1428	0.000412685	0.165312	0.998015
cngb-om3117-saliva143	ebi-eas-GCST90018621	Esophageal cancer || id:ebi-eas-GCST90018621	NA || id:cngb-om3117-saliva143	0.00822596	0.182579	0.964194
cngb-om3117-saliva1430	ebi-eas-GCST90018621	Esophageal cancer || id:ebi-eas-GCST90018621	NA || id:cngb-om3117-saliva1430	0.117276	0.169515	0.491301
cngb-om3117-saliva1432	ebi-eas-GCST90018621	Esophageal cancer || id:ebi-eas-GCST90018621	NA || id:cngb-om3117-saliva1432	-0.433447	0.160905	0.00894787
cngb-om3117-saliva1433	ebi-eas-GCST90018621	Esophageal cancer || id:ebi-eas-GCST90018621	NA || id:cngb-om3117-saliva1433	-0.185125	0.122448	0.134033
cngb-om3117-saliva1434	ebi-eas-GCST90018621	Esophageal cancer || id:ebi-eas-GCST90018621	NA || id:cngb-om3117-saliva1434	-0.0224783	0.177716	0.899727
cngb-om3117-saliva1439	ebi-eas-GCST90018621	Esophageal cancer || id:ebi-eas-GCST90018621	NA || id:cngb-om3117-saliva1439	0.200443	0.206897	0.336531
cngb-om3117-saliva1441	ebi-eas-GCST90018621	Esophageal cancer || id:ebi-eas-GCST90018621	NA || id:cngb-om3117-saliva1441	-0.0848919	0.147713	0.567005
cngb-om3117-saliva1442	ebi-eas-GCST90018621	Esophageal cancer || id:ebi-eas-GCST90018621	NA || id:cngb-om3117-saliva1442	-0.0848728	0.149093	0.570814
cngb-om3117-saliva1444	ebi-eas-GCST90018621	Esophageal cancer || id:ebi-eas-GCST90018621	NA || id:cngb-om3117-saliva1444	-0.0574457	0.153375	0.709071
cngb-om3117-saliva1446	ebi-eas-GCST90018621	Esophageal cancer || id:ebi-eas-GCST90018621	NA || id:cngb-om3117-saliva1446	-0.0651748	0.183981	0.724318
cngb-om3117-saliva1449	ebi-eas-GCST90018621	Esophageal cancer || id:ebi-eas-GCST90018621	NA || id:cngb-om3117-saliva1449	-0.154274	0.117689	0.193853
cngb-om3117-saliva145	ebi-eas-GCST90018621	Esophageal cancer || id:ebi-eas-GCST90018621	NA || id:cngb-om3117-saliva145	-0.122396	0.148859	0.413277
cngb-om3117-saliva1451	ebi-eas-GCST90018621	Esophageal cancer || id:ebi-eas-GCST90018621	NA || id:cngb-om3117-saliva1451	0.248012	0.147906	0.0977404
cngb-om3117-saliva1457	ebi-eas-GCST90018621	Esophageal cancer || id:ebi-eas-GCST90018621	NA || id:cngb-om3117-saliva1457	-0.222105	0.165764	0.184438
cngb-om3117-saliva1460	ebi-eas-GCST90018621	Esophageal cancer || id:ebi-eas-GCST90018621	NA || id:cngb-om3117-saliva1460	-0.0152892	0.148769	0.918422
cngb-om3117-saliva1463	ebi-eas-GCST90018621	Esophageal cancer || id:ebi-eas-GCST90018621	NA || id:cngb-om3117-saliva1463	0.453568	0.178035	0.0128929
cngb-om3117-saliva1464	ebi-eas-GCST90018621	Esophageal cancer || id:ebi-eas-GCST90018621	NA || id:cngb-om3117-saliva1464	-0.0166736	0.154247	0.914144
cngb-om3117-saliva1466	ebi-eas-GCST90018621	Esophageal cancer || id:ebi-eas-GCST90018621	NA || id:cngb-om3117-saliva1466	-0.182155	0.0953421	0.0595166
cngb-om3117-saliva1468	ebi-eas-GCST90018621	Esophageal cancer || id:ebi-eas-GCST90018621	NA || id:cngb-om3117-saliva1468	-0.107074	0.119116	0.37183
cngb-om3117-saliva1478	ebi-eas-GCST90018621	Esophageal cancer || id:ebi-eas-GCST90018621	NA || id:cngb-om3117-saliva1478	-0.0896619	0.127532	0.484037
cngb-om3117-saliva1479	ebi-eas-GCST90018621	Esophageal cancer || id:ebi-eas-GCST90018621	NA || id:cngb-om3117-saliva1479	0.0182417	0.185815	0.922051
cngb-om3117-saliva1486	ebi-eas-GCST90018621	Esophageal cancer || id:ebi-eas-GCST90018621	NA || id:cngb-om3117-saliva1486	0.065113	0.126987	0.609554
cngb-om3117-saliva1487	ebi-eas-GCST90018621	Esophageal cancer || id:ebi-eas-GCST90018621	NA || id:cngb-om3117-saliva1487	-0.125204	0.168381	0.459284
cngb-om3117-saliva1488	ebi-eas-GCST90018621	Esophageal cancer || id:ebi-eas-GCST90018621	NA || id:cngb-om3117-saliva1488	0.162264	0.156877	0.304258
cngb-om3117-saliva1490	ebi-eas-GCST90018621	Esophageal cancer || id:ebi-eas-GCST90018621	NA || id:cngb-om3117-saliva1490	0.238083	0.193741	0.224989
cngb-om3117-saliva1491	ebi-eas-GCST90018621	Esophageal cancer || id:ebi-eas-GCST90018621	NA || id:cngb-om3117-saliva1491	0.0581289	0.13491	0.667797
cngb-om3117-saliva1493	ebi-eas-GCST90018621	Esophageal cancer || id:ebi-eas-GCST90018621	NA || id:cngb-om3117-saliva1493	0.0192439	0.166716	0.908351
cngb-om3117-saliva1494	ebi-eas-GCST90018621	Esophageal cancer || id:ebi-eas-GCST90018621	NA || id:cngb-om3117-saliva1494	0.119785	0.139093	0.39165
cngb-om3117-saliva1499	ebi-eas-GCST90018621	Esophageal cancer || id:ebi-eas-GCST90018621	NA || id:cngb-om3117-saliva1499	-0.0165034	0.147013	0.910907
cngb-om3117-saliva150	ebi-eas-GCST90018621	Esophageal cancer || id:ebi-eas-GCST90018621	NA || id:cngb-om3117-saliva150	-0.0882494	0.136296	0.519244
cngb-om3117-saliva1504	ebi-eas-GCST90018621	Esophageal cancer || id:ebi-eas-GCST90018621	NA || id:cngb-om3117-saliva1504	0.0529292	0.16089	0.743066
cngb-om3117-saliva1508	ebi-eas-GCST90018621	Esophageal cancer || id:ebi-eas-GCST90018621	NA || id:cngb-om3117-saliva1508	0.0249916	0.243658	0.918599
cngb-om3117-saliva151	ebi-eas-GCST90018621	Esophageal cancer || id:ebi-eas-GCST90018621	NA || id:cngb-om3117-saliva151	0.0126934	0.186465	0.945942
cngb-om3117-saliva1510	ebi-eas-GCST90018621	Esophageal cancer || id:ebi-eas-GCST90018621	NA || id:cngb-om3117-saliva1510	0.0176188	0.152757	0.908466
cngb-om3117-saliva1514	ebi-eas-GCST90018621	Esophageal cancer || id:ebi-eas-GCST90018621	NA || id:cngb-om3117-saliva1514	-0.0694593	0.162948	0.671203
cngb-om3117-saliva1516	ebi-eas-GCST90018621	Esophageal cancer || id:ebi-eas-GCST90018621	NA || id:cngb-om3117-saliva1516	0.245861	0.140401	0.0835717
cngb-om3117-saliva1517	ebi-eas-GCST90018621	Esophageal cancer || id:ebi-eas-GCST90018621	NA || id:cngb-om3117-saliva1517	0.130904	0.160407	0.417151
cngb-om3117-saliva152	ebi-eas-GCST90018621	Esophageal cancer || id:ebi-eas-GCST90018621	NA || id:cngb-om3117-saliva152	0.263091	0.183931	0.156551
cngb-om3117-saliva1522	ebi-eas-GCST90018621	Esophageal cancer || id:ebi-eas-GCST90018621	NA || id:cngb-om3117-saliva1522	0.111967	0.153625	0.468084
cngb-om3117-saliva1524	ebi-eas-GCST90018621	Esophageal cancer || id:ebi-eas-GCST90018621	NA || id:cngb-om3117-saliva1524	-0.0950546	0.125164	0.44982
cngb-om3117-saliva1526	ebi-eas-GCST90018621	Esophageal cancer || id:ebi-eas-GCST90018621	NA || id:cngb-om3117-saliva1526	0.0364322	0.17439	0.835083
cngb-om3117-saliva153	ebi-eas-GCST90018621	Esophageal cancer || id:ebi-eas-GCST90018621	NA || id:cngb-om3117-saliva153	0.134294	0.127989	0.298067
cngb-om3117-saliva1532	ebi-eas-GCST90018621	Esophageal cancer || id:ebi-eas-GCST90018621	NA || id:cngb-om3117-saliva1532	0.0459537	0.128795	0.722108
cngb-om3117-saliva1533	ebi-eas-GCST90018621	Esophageal cancer || id:ebi-eas-GCST90018621	NA || id:cngb-om3117-saliva1533	0.182483	0.208994	0.385524
cngb-om3117-saliva1535	ebi-eas-GCST90018621	Esophageal cancer || id:ebi-eas-GCST90018621	NA || id:cngb-om3117-saliva1535	-0.13862	0.180962	0.446315
cngb-om3117-saliva1539	ebi-eas-GCST90018621	Esophageal cancer || id:ebi-eas-GCST90018621	NA || id:cngb-om3117-saliva1539	0.110369	0.216544	0.611833
cngb-om3117-saliva154	ebi-eas-GCST90018621	Esophageal cancer || id:ebi-eas-GCST90018621	NA || id:cngb-om3117-saliva154	0.169585	0.139418	0.227871
cngb-om3117-saliva1541	ebi-eas-GCST90018621	Esophageal cancer || id:ebi-eas-GCST90018621	NA || id:cngb-om3117-saliva1541	0.154971	0.146796	0.2945
cngb-om3117-saliva1542	ebi-eas-GCST90018621	Esophageal cancer || id:ebi-eas-GCST90018621	NA || id:cngb-om3117-saliva1542	-0.0369131	0.140382	0.793167
cngb-om3117-saliva1548	ebi-eas-GCST90018621	Esophageal cancer || id:ebi-eas-GCST90018621	NA || id:cngb-om3117-saliva1548	-0.0339531	0.161708	0.834149
cngb-om3117-saliva1549	ebi-eas-GCST90018621	Esophageal cancer || id:ebi-eas-GCST90018621	NA || id:cngb-om3117-saliva1549	-0.113733	0.128017	0.377236
cngb-om3117-saliva1550	ebi-eas-GCST90018621	Esophageal cancer || id:ebi-eas-GCST90018621	NA || id:cngb-om3117-saliva1550	0.144025	0.124172	0.249727
cngb-om3117-saliva1551	ebi-eas-GCST90018621	Esophageal cancer || id:ebi-eas-GCST90018621	NA || id:cngb-om3117-saliva1551	0.296942	0.143434	0.0421753
cngb-om3117-saliva1554	ebi-eas-GCST90018621	Esophageal cancer || id:ebi-eas-GCST90018621	NA || id:cngb-om3117-saliva1554	-0.117603	0.169381	0.489663
cngb-om3117-saliva156	ebi-eas-GCST90018621	Esophageal cancer || id:ebi-eas-GCST90018621	NA || id:cngb-om3117-saliva156	-0.0218639	0.194539	0.91079
cngb-om3117-saliva1561	ebi-eas-GCST90018621	Esophageal cancer || id:ebi-eas-GCST90018621	NA || id:cngb-om3117-saliva1561	0.0742289	0.160126	0.644104
cngb-om3117-saliva1566	ebi-eas-GCST90018621	Esophageal cancer || id:ebi-eas-GCST90018621	NA || id:cngb-om3117-saliva1566	0.00965134	0.167648	0.954239
cngb-om3117-saliva1568	ebi-eas-GCST90018621	Esophageal cancer || id:ebi-eas-GCST90018621	NA || id:cngb-om3117-saliva1568	-0.0547722	0.142727	0.702323
cngb-om3117-saliva157	ebi-eas-GCST90018621	Esophageal cancer || id:ebi-eas-GCST90018621	NA || id:cngb-om3117-saliva157	-0.204587	0.176321	0.249506
cngb-om3117-saliva1572	ebi-eas-GCST90018621	Esophageal cancer || id:ebi-eas-GCST90018621	NA || id:cngb-om3117-saliva1572	0.148223	0.179381	0.411252
cngb-om3117-saliva1574	ebi-eas-GCST90018621	Esophageal cancer || id:ebi-eas-GCST90018621	NA || id:cngb-om3117-saliva1574	-0.359751	0.160808	0.0282879
cngb-om3117-saliva160	ebi-eas-GCST90018621	Esophageal cancer || id:ebi-eas-GCST90018621	NA || id:cngb-om3117-saliva160	-0.0398876	0.174523	0.819995
cngb-om3117-saliva161	ebi-eas-GCST90018621	Esophageal cancer || id:ebi-eas-GCST90018621	NA || id:cngb-om3117-saliva161	-0.285387	0.157383	0.0741942
cngb-om3117-saliva162	ebi-eas-GCST90018621	Esophageal cancer || id:ebi-eas-GCST90018621	NA || id:cngb-om3117-saliva162	-0.0190888	0.133812	0.886893
cngb-om3117-saliva168	ebi-eas-GCST90018621	Esophageal cancer || id:ebi-eas-GCST90018621	NA || id:cngb-om3117-saliva168	-0.100154	0.14148	0.481065
cngb-om3117-saliva17	ebi-eas-GCST90018621	Esophageal cancer || id:ebi-eas-GCST90018621	NA || id:cngb-om3117-saliva17	0.0329602	0.185982	0.859911
cngb-om3117-saliva170	ebi-eas-GCST90018621	Esophageal cancer || id:ebi-eas-GCST90018621	NA || id:cngb-om3117-saliva170	-0.400408	0.261143	0.129469
cngb-om3117-saliva172	ebi-eas-GCST90018621	Esophageal cancer || id:ebi-eas-GCST90018621	NA || id:cngb-om3117-saliva172	0.173054	0.189488	0.363745
cngb-om3117-saliva173	ebi-eas-GCST90018621	Esophageal cancer || id:ebi-eas-GCST90018621	NA || id:cngb-om3117-saliva173	0.175279	0.129279	0.179172
cngb-om3117-saliva174	ebi-eas-GCST90018621	Esophageal cancer || id:ebi-eas-GCST90018621	NA || id:cngb-om3117-saliva174	0.204299	0.217347	0.350882
cngb-om3117-saliva175	ebi-eas-GCST90018621	Esophageal cancer || id:ebi-eas-GCST90018621	NA || id:cngb-om3117-saliva175	-0.356046	0.179805	0.0515595
cngb-om3117-saliva177	ebi-eas-GCST90018621	Esophageal cancer || id:ebi-eas-GCST90018621	NA || id:cngb-om3117-saliva177	-0.0669886	0.12344	0.589098
cngb-om3117-saliva178	ebi-eas-GCST90018621	Esophageal cancer || id:ebi-eas-GCST90018621	NA || id:cngb-om3117-saliva178	-0.0146205	0.163414	0.928942
cngb-om3117-saliva182	ebi-eas-GCST90018621	Esophageal cancer || id:ebi-eas-GCST90018621	NA || id:cngb-om3117-saliva182	-0.00114762	0.148039	0.993833
cngb-om3117-saliva185	ebi-eas-GCST90018621	Esophageal cancer || id:ebi-eas-GCST90018621	NA || id:cngb-om3117-saliva185	-0.0597541	0.161305	0.712221
cngb-om3117-saliva188	ebi-eas-GCST90018621	Esophageal cancer || id:ebi-eas-GCST90018621	NA || id:cngb-om3117-saliva188	-0.0940453	0.104268	0.370746
cngb-om3117-saliva189	ebi-eas-GCST90018621	Esophageal cancer || id:ebi-eas-GCST90018621	NA || id:cngb-om3117-saliva189	0.152061	0.219892	0.492041
cngb-om3117-saliva190	ebi-eas-GCST90018621	Esophageal cancer || id:ebi-eas-GCST90018621	NA || id:cngb-om3117-saliva190	0.0263885	0.146884	0.857895
cngb-om3117-saliva193	ebi-eas-GCST90018621	Esophageal cancer || id:ebi-eas-GCST90018621	NA || id:cngb-om3117-saliva193	0.301557	0.151818	0.0503399
cngb-om3117-saliva195	ebi-eas-GCST90018621	Esophageal cancer || id:ebi-eas-GCST90018621	NA || id:cngb-om3117-saliva195	-0.273971	0.175002	0.122239
cngb-om3117-saliva197	ebi-eas-GCST90018621	Esophageal cancer || id:ebi-eas-GCST90018621	NA || id:cngb-om3117-saliva197	-0.404902	0.196283	0.0430658
cngb-om3117-saliva198	ebi-eas-GCST90018621	Esophageal cancer || id:ebi-eas-GCST90018621	NA || id:cngb-om3117-saliva198	-0.04744	0.179545	0.792323
cngb-om3117-saliva199	ebi-eas-GCST90018621	Esophageal cancer || id:ebi-eas-GCST90018621	NA || id:cngb-om3117-saliva199	-0.145197	0.154233	0.350146
cngb-om3117-saliva2	ebi-eas-GCST90018621	Esophageal cancer || id:ebi-eas-GCST90018621	NA || id:cngb-om3117-saliva2	-0.049695	0.252954	0.844783
cngb-om3117-saliva2004	ebi-eas-GCST90018621	Esophageal cancer || id:ebi-eas-GCST90018621	NA || id:cngb-om3117-saliva2004	0.105099	0.132221	0.429336
cngb-om3117-saliva2005	ebi-eas-GCST90018621	Esophageal cancer || id:ebi-eas-GCST90018621	NA || id:cngb-om3117-saliva2005	0.0769325	0.180397	0.671079
cngb-om3117-saliva2006	ebi-eas-GCST90018621	Esophageal cancer || id:ebi-eas-GCST90018621	NA || id:cngb-om3117-saliva2006	0.146306	0.137215	0.289873
cngb-om3117-saliva2008	ebi-eas-GCST90018621	Esophageal cancer || id:ebi-eas-GCST90018621	NA || id:cngb-om3117-saliva2008	0.230016	0.247972	0.35695
cngb-om3117-saliva201	ebi-eas-GCST90018621	Esophageal cancer || id:ebi-eas-GCST90018621	NA || id:cngb-om3117-saliva201	-0.0836195	0.222271	0.70799
cngb-om3117-saliva2010	ebi-eas-GCST90018621	Esophageal cancer || id:ebi-eas-GCST90018621	NA || id:cngb-om3117-saliva2010	0.0358713	0.0673847	0.596396
cngb-om3117-saliva2012	ebi-eas-GCST90018621	Esophageal cancer || id:ebi-eas-GCST90018621	NA || id:cngb-om3117-saliva2012	0.0680591	0.161955	0.67562
cngb-om3117-saliva2013	ebi-eas-GCST90018621	Esophageal cancer || id:ebi-eas-GCST90018621	NA || id:cngb-om3117-saliva2013	-0.0796117	0.151236	0.600061
cngb-om3117-saliva2014	ebi-eas-GCST90018621	Esophageal cancer || id:ebi-eas-GCST90018621	NA || id:cngb-om3117-saliva2014	-0.444638	0.219742	0.0471414
cngb-om3117-saliva2015	ebi-eas-GCST90018621	Esophageal cancer || id:ebi-eas-GCST90018621	NA || id:cngb-om3117-saliva2015	0.0572066	0.191364	0.765846
cngb-om3117-saliva2017	ebi-eas-GCST90018621	Esophageal cancer || id:ebi-eas-GCST90018621	NA || id:cngb-om3117-saliva2017	-0.0834118	0.168982	0.623544
cngb-om3117-saliva2018	ebi-eas-GCST90018621	Esophageal cancer || id:ebi-eas-GCST90018621	NA || id:cngb-om3117-saliva2018	0.186194	0.190479	0.332245
cngb-om3117-saliva2019	ebi-eas-GCST90018621	Esophageal cancer || id:ebi-eas-GCST90018621	NA || id:cngb-om3117-saliva2019	-0.0741698	0.160814	0.646054
cngb-om3117-saliva2020	ebi-eas-GCST90018621	Esophageal cancer || id:ebi-eas-GCST90018621	NA || id:cngb-om3117-saliva2020	0.175891	0.231298	0.449504
cngb-om3117-saliva2022	ebi-eas-GCST90018621	Esophageal cancer || id:ebi-eas-GCST90018621	NA || id:cngb-om3117-saliva2022	0.112552	0.162709	0.49139
cngb-om3117-saliva2025	ebi-eas-GCST90018621	Esophageal cancer || id:ebi-eas-GCST90018621	NA || id:cngb-om3117-saliva2025	-0.13633	0.219408	0.536507
cngb-om3117-saliva2026	ebi-eas-GCST90018621	Esophageal cancer || id:ebi-eas-GCST90018621	NA || id:cngb-om3117-saliva2026	-0.0985164	0.153107	0.521895
cngb-om3117-saliva2027	ebi-eas-GCST90018621	Esophageal cancer || id:ebi-eas-GCST90018621	NA || id:cngb-om3117-saliva2027	0.115862	0.186482	0.536446
cngb-om3117-saliva2028	ebi-eas-GCST90018621	Esophageal cancer || id:ebi-eas-GCST90018621	NA || id:cngb-om3117-saliva2028	-0.197852	0.204469	0.336867
cngb-om3117-saliva203	ebi-eas-GCST90018621	Esophageal cancer || id:ebi-eas-GCST90018621	NA || id:cngb-om3117-saliva203	0.0223264	0.237762	0.925476
cngb-om3117-saliva2030	ebi-eas-GCST90018621	Esophageal cancer || id:ebi-eas-GCST90018621	NA || id:cngb-om3117-saliva2030	-0.817321	0.303504	0.00862472
cngb-om3117-saliva2033	ebi-eas-GCST90018621	Esophageal cancer || id:ebi-eas-GCST90018621	NA || id:cngb-om3117-saliva2033	-0.000973787	0.244204	0.996833
cngb-om3117-saliva2034	ebi-eas-GCST90018621	Esophageal cancer || id:ebi-eas-GCST90018621	NA || id:cngb-om3117-saliva2034	0.0594801	0.164881	0.719408
cngb-om3117-saliva2035	ebi-eas-GCST90018621	Esophageal cancer || id:ebi-eas-GCST90018621	NA || id:cngb-om3117-saliva2035	-0.142466	0.125639	0.260639
cngb-om3117-saliva2036	ebi-eas-GCST90018621	Esophageal cancer || id:ebi-eas-GCST90018621	NA || id:cngb-om3117-saliva2036	-0.00219748	0.262651	0.993349
cngb-om3117-saliva2038	ebi-eas-GCST90018621	Esophageal cancer || id:ebi-eas-GCST90018621	NA || id:cngb-om3117-saliva2038	-0.0332844	0.197023	0.866348
cngb-om3117-saliva2039	ebi-eas-GCST90018621	Esophageal cancer || id:ebi-eas-GCST90018621	NA || id:cngb-om3117-saliva2039	0.269113	0.18131	0.141874
cngb-om3117-saliva204	ebi-eas-GCST90018621	Esophageal cancer || id:ebi-eas-GCST90018621	NA || id:cngb-om3117-saliva204	0.189374	0.149051	0.208162
cngb-om3117-saliva2040	ebi-eas-GCST90018621	Esophageal cancer || id:ebi-eas-GCST90018621	NA || id:cngb-om3117-saliva2040	-0.0435964	0.112669	0.699991
cngb-om3117-saliva2041	ebi-eas-GCST90018621	Esophageal cancer || id:ebi-eas-GCST90018621	NA || id:cngb-om3117-saliva2041	-0.121766	0.159003	0.446402
cngb-om3117-saliva2043	ebi-eas-GCST90018621	Esophageal cancer || id:ebi-eas-GCST90018621	NA || id:cngb-om3117-saliva2043	-0.0213597	0.12575	0.865545
cngb-om3117-saliva2045	ebi-eas-GCST90018621	Esophageal cancer || id:ebi-eas-GCST90018621	NA || id:cngb-om3117-saliva2045	-0.0617322	0.157432	0.696112
cngb-om3117-saliva2047	ebi-eas-GCST90018621	Esophageal cancer || id:ebi-eas-GCST90018621	NA || id:cngb-om3117-saliva2047	0.150063	0.14439	0.301654
cngb-om3117-saliva2050	ebi-eas-GCST90018621	Esophageal cancer || id:ebi-eas-GCST90018621	NA || id:cngb-om3117-saliva2050	0.0857554	0.162484	0.599232
cngb-om3117-saliva2052	ebi-eas-GCST90018621	Esophageal cancer || id:ebi-eas-GCST90018621	NA || id:cngb-om3117-saliva2052	0.0345385	0.177297	0.846117
cngb-om3117-saliva2055	ebi-eas-GCST90018621	Esophageal cancer || id:ebi-eas-GCST90018621	NA || id:cngb-om3117-saliva2055	0.0175958	0.179038	0.921962
cngb-om3117-saliva2056	ebi-eas-GCST90018621	Esophageal cancer || id:ebi-eas-GCST90018621	NA || id:cngb-om3117-saliva2056	0.053648	0.139623	0.702039
cngb-om3117-saliva2058	ebi-eas-GCST90018621	Esophageal cancer || id:ebi-eas-GCST90018621	NA || id:cngb-om3117-saliva2058	0.136835	0.143463	0.343171
cngb-om3117-saliva2059	ebi-eas-GCST90018621	Esophageal cancer || id:ebi-eas-GCST90018621	NA || id:cngb-om3117-saliva2059	-0.246717	0.177202	0.168179
cngb-om3117-saliva2060	ebi-eas-GCST90018621	Esophageal cancer || id:ebi-eas-GCST90018621	NA || id:cngb-om3117-saliva2060	0.225182	0.161609	0.167016
cngb-om3117-saliva2061	ebi-eas-GCST90018621	Esophageal cancer || id:ebi-eas-GCST90018621	NA || id:cngb-om3117-saliva2061	0.0374618	0.186662	0.84152
cngb-om3117-saliva2062	ebi-eas-GCST90018621	Esophageal cancer || id:ebi-eas-GCST90018621	NA || id:cngb-om3117-saliva2062	0.0259508	0.151128	0.864158
cngb-om3117-saliva2063	ebi-eas-GCST90018621	Esophageal cancer || id:ebi-eas-GCST90018621	NA || id:cngb-om3117-saliva2063	0.140545	0.228889	0.541479
cngb-om3117-saliva2064	ebi-eas-GCST90018621	Esophageal cancer || id:ebi-eas-GCST90018621	NA || id:cngb-om3117-saliva2064	0.0807298	0.172016	0.640171
cngb-om3117-saliva2065	ebi-eas-GCST90018621	Esophageal cancer || id:ebi-eas-GCST90018621	NA || id:cngb-om3117-saliva2065	-0.0125106	0.149574	0.933558
cngb-om3117-saliva2069	ebi-eas-GCST90018621	Esophageal cancer || id:ebi-eas-GCST90018621	NA || id:cngb-om3117-saliva2069	0.32393	0.22054	0.146497
cngb-om3117-saliva2070	ebi-eas-GCST90018621	Esophageal cancer || id:ebi-eas-GCST90018621	NA || id:cngb-om3117-saliva2070	-0.058325	0.146333	0.691748
cngb-om3117-saliva2071	ebi-eas-GCST90018621	Esophageal cancer || id:ebi-eas-GCST90018621	NA || id:cngb-om3117-saliva2071	-0.0833512	0.133637	0.535031
cngb-om3117-saliva2072	ebi-eas-GCST90018621	Esophageal cancer || id:ebi-eas-GCST90018621	NA || id:cngb-om3117-saliva2072	-0.186423	0.0920522	0.0461014
cngb-om3117-saliva2073	ebi-eas-GCST90018621	Esophageal cancer || id:ebi-eas-GCST90018621	NA || id:cngb-om3117-saliva2073	0.0273774	0.119099	0.818892
cngb-om3117-saliva2074	ebi-eas-GCST90018621	Esophageal cancer || id:ebi-eas-GCST90018621	NA || id:cngb-om3117-saliva2074	0.431726	0.288137	0.139564
cngb-om3117-saliva2075	ebi-eas-GCST90018621	Esophageal cancer || id:ebi-eas-GCST90018621	NA || id:cngb-om3117-saliva2075	0.178936	0.0998975	0.0770917
cngb-om3117-saliva2077	ebi-eas-GCST90018621	Esophageal cancer || id:ebi-eas-GCST90018621	NA || id:cngb-om3117-saliva2077	-0.246022	0.18605	0.190912
cngb-om3117-saliva208	ebi-eas-GCST90018621	Esophageal cancer || id:ebi-eas-GCST90018621	NA || id:cngb-om3117-saliva208	0.00931733	0.109896	0.932676
cngb-om3117-saliva2080	ebi-eas-GCST90018621	Esophageal cancer || id:ebi-eas-GCST90018621	NA || id:cngb-om3117-saliva2080	0.167391	0.155994	0.286282
cngb-om3117-saliva2084	ebi-eas-GCST90018621	Esophageal cancer || id:ebi-eas-GCST90018621	NA || id:cngb-om3117-saliva2084	0.0193248	0.161423	0.905029
cngb-om3117-saliva2085	ebi-eas-GCST90018621	Esophageal cancer || id:ebi-eas-GCST90018621	NA || id:cngb-om3117-saliva2085	0.0618343	0.158306	0.697313
cngb-om3117-saliva2088	ebi-eas-GCST90018621	Esophageal cancer || id:ebi-eas-GCST90018621	NA || id:cngb-om3117-saliva2088	0.143799	0.188448	0.44827
cngb-om3117-saliva2089	ebi-eas-GCST90018621	Esophageal cancer || id:ebi-eas-GCST90018621	NA || id:cngb-om3117-saliva2089	-0.14346	0.127062	0.263156
cngb-om3117-saliva2090	ebi-eas-GCST90018621	Esophageal cancer || id:ebi-eas-GCST90018621	NA || id:cngb-om3117-saliva2090	0.0270134	0.12484	0.829327
cngb-om3117-saliva2091	ebi-eas-GCST90018621	Esophageal cancer || id:ebi-eas-GCST90018621	NA || id:cngb-om3117-saliva2091	-0.235561	0.22069	0.289937
cngb-om3117-saliva2092	ebi-eas-GCST90018621	Esophageal cancer || id:ebi-eas-GCST90018621	NA || id:cngb-om3117-saliva2092	-0.0172709	0.147505	0.907078
cngb-om3117-saliva2094	ebi-eas-GCST90018621	Esophageal cancer || id:ebi-eas-GCST90018621	NA || id:cngb-om3117-saliva2094	0.202573	0.234468	0.390599
cngb-om3117-saliva2096	ebi-eas-GCST90018621	Esophageal cancer || id:ebi-eas-GCST90018621	NA || id:cngb-om3117-saliva2096	-0.0886555	0.127273	0.488803
cngb-om3117-saliva2098	ebi-eas-GCST90018621	Esophageal cancer || id:ebi-eas-GCST90018621	NA || id:cngb-om3117-saliva2098	-0.124537	0.15596	0.427826
cngb-om3117-saliva21	ebi-eas-GCST90018621	Esophageal cancer || id:ebi-eas-GCST90018621	NA || id:cngb-om3117-saliva21	0.0675706	0.196388	0.731772
cngb-om3117-saliva210	ebi-eas-GCST90018621	Esophageal cancer || id:ebi-eas-GCST90018621	NA || id:cngb-om3117-saliva210	0.0887461	0.127015	0.487269
cngb-om3117-saliva2100	ebi-eas-GCST90018621	Esophageal cancer || id:ebi-eas-GCST90018621	NA || id:cngb-om3117-saliva2100	0.151906	0.169359	0.372617
cngb-om3117-saliva2104	ebi-eas-GCST90018621	Esophageal cancer || id:ebi-eas-GCST90018621	NA || id:cngb-om3117-saliva2104	0.0761556	0.151735	0.617135
cngb-om3117-saliva2105	ebi-eas-GCST90018621	Esophageal cancer || id:ebi-eas-GCST90018621	NA || id:cngb-om3117-saliva2105	-0.17063	0.17974	0.345318
cngb-om3117-saliva2106	ebi-eas-GCST90018621	Esophageal cancer || id:ebi-eas-GCST90018621	NA || id:cngb-om3117-saliva2106	-0.336731	0.213986	0.119902
cngb-om3117-saliva2108	ebi-eas-GCST90018621	Esophageal cancer || id:ebi-eas-GCST90018621	NA || id:cngb-om3117-saliva2108	0.134919	0.146321	0.359226
cngb-om3117-saliva211	ebi-eas-GCST90018621	Esophageal cancer || id:ebi-eas-GCST90018621	NA || id:cngb-om3117-saliva211	-0.102225	0.144603	0.481253
cngb-om3117-saliva2110	ebi-eas-GCST90018621	Esophageal cancer || id:ebi-eas-GCST90018621	NA || id:cngb-om3117-saliva2110	0.0195454	0.183068	0.915276
cngb-om3117-saliva2111	ebi-eas-GCST90018621	Esophageal cancer || id:ebi-eas-GCST90018621	NA || id:cngb-om3117-saliva2111	-0.240211	0.156624	0.129004
cngb-om3117-saliva2112	ebi-eas-GCST90018621	Esophageal cancer || id:ebi-eas-GCST90018621	NA || id:cngb-om3117-saliva2112	-0.0517481	0.253112	0.838573
cngb-om3117-saliva2113	ebi-eas-GCST90018621	Esophageal cancer || id:ebi-eas-GCST90018621	NA || id:cngb-om3117-saliva2113	-0.0251467	0.118938	0.833127
cngb-om3117-saliva2115	ebi-eas-GCST90018621	Esophageal cancer || id:ebi-eas-GCST90018621	NA || id:cngb-om3117-saliva2115	0.0806403	0.1046	0.443196
cngb-om3117-saliva2117	ebi-eas-GCST90018621	Esophageal cancer || id:ebi-eas-GCST90018621	NA || id:cngb-om3117-saliva2117	0.0761233	0.137969	0.582858
cngb-om3117-saliva2118	ebi-eas-GCST90018621	Esophageal cancer || id:ebi-eas-GCST90018621	NA || id:cngb-om3117-saliva2118	-0.0182009	0.134114	0.892456
cngb-om3117-saliva2120	ebi-eas-GCST90018621	Esophageal cancer || id:ebi-eas-GCST90018621	NA || id:cngb-om3117-saliva2120	-0.113641	0.13996	0.41974
cngb-om3117-saliva2124	ebi-eas-GCST90018621	Esophageal cancer || id:ebi-eas-GCST90018621	NA || id:cngb-om3117-saliva2124	-0.209198	0.189368	0.273065
cngb-om3117-saliva2125	ebi-eas-GCST90018621	Esophageal cancer || id:ebi-eas-GCST90018621	NA || id:cngb-om3117-saliva2125	0.240467	0.183279	0.193677
cngb-om3117-saliva2128	ebi-eas-GCST90018621	Esophageal cancer || id:ebi-eas-GCST90018621	NA || id:cngb-om3117-saliva2128	0.247292	0.118623	0.0405013
cngb-om3117-saliva213	ebi-eas-GCST90018621	Esophageal cancer || id:ebi-eas-GCST90018621	NA || id:cngb-om3117-saliva213	0.313926	0.22143	0.161123
cngb-om3117-saliva2133	ebi-eas-GCST90018621	Esophageal cancer || id:ebi-eas-GCST90018621	NA || id:cngb-om3117-saliva2133	0.115104	0.13172	0.384634
cngb-om3117-saliva2134	ebi-eas-GCST90018621	Esophageal cancer || id:ebi-eas-GCST90018621	NA || id:cngb-om3117-saliva2134	-0.116087	0.152189	0.447837
cngb-om3117-saliva2136	ebi-eas-GCST90018621	Esophageal cancer || id:ebi-eas-GCST90018621	NA || id:cngb-om3117-saliva2136	0.032129	0.19838	0.871806
cngb-om3117-saliva2138	ebi-eas-GCST90018621	Esophageal cancer || id:ebi-eas-GCST90018621	NA || id:cngb-om3117-saliva2138	0.0528641	0.11347	0.642784
cngb-om3117-saliva214	ebi-eas-GCST90018621	Esophageal cancer || id:ebi-eas-GCST90018621	NA || id:cngb-om3117-saliva214	0.112637	0.126447	0.376233
cngb-om3117-saliva2142	ebi-eas-GCST90018621	Esophageal cancer || id:ebi-eas-GCST90018621	NA || id:cngb-om3117-saliva2142	0.396433	0.137874	0.00523322
cngb-om3117-saliva2145	ebi-eas-GCST90018621	Esophageal cancer || id:ebi-eas-GCST90018621	NA || id:cngb-om3117-saliva2145	-0.155339	0.0956634	0.10885
cngb-om3117-saliva2147	ebi-eas-GCST90018621	Esophageal cancer || id:ebi-eas-GCST90018621	NA || id:cngb-om3117-saliva2147	-0.202732	0.152433	0.187844
cngb-om3117-saliva2149	ebi-eas-GCST90018621	Esophageal cancer || id:ebi-eas-GCST90018621	NA || id:cngb-om3117-saliva2149	0.0643208	0.168844	0.704319
cngb-om3117-saliva2150	ebi-eas-GCST90018621	Esophageal cancer || id:ebi-eas-GCST90018621	NA || id:cngb-om3117-saliva2150	0.248273	0.16541	0.138065
cngb-om3117-saliva2152	ebi-eas-GCST90018621	Esophageal cancer || id:ebi-eas-GCST90018621	NA || id:cngb-om3117-saliva2152	-0.0615046	0.16308	0.707314
cngb-om3117-saliva2155	ebi-eas-GCST90018621	Esophageal cancer || id:ebi-eas-GCST90018621	NA || id:cngb-om3117-saliva2155	-0.128888	0.191379	0.502807
cngb-om3117-saliva2157	ebi-eas-GCST90018621	Esophageal cancer || id:ebi-eas-GCST90018621	NA || id:cngb-om3117-saliva2157	-0.370815	0.185313	0.0490093
cngb-om3117-saliva2159	ebi-eas-GCST90018621	Esophageal cancer || id:ebi-eas-GCST90018621	NA || id:cngb-om3117-saliva2159	0.170961	0.120957	0.161906
cngb-om3117-saliva2162	ebi-eas-GCST90018621	Esophageal cancer || id:ebi-eas-GCST90018621	NA || id:cngb-om3117-saliva2162	0.0828751	0.208606	0.692305
cngb-om3117-saliva2164	ebi-eas-GCST90018621	Esophageal cancer || id:ebi-eas-GCST90018621	NA || id:cngb-om3117-saliva2164	0.141839	0.204358	0.489935
cngb-om3117-saliva2165	ebi-eas-GCST90018621	Esophageal cancer || id:ebi-eas-GCST90018621	NA || id:cngb-om3117-saliva2165	0.162671	0.145792	0.268692
cngb-om3117-saliva2166	ebi-eas-GCST90018621	Esophageal cancer || id:ebi-eas-GCST90018621	NA || id:cngb-om3117-saliva2166	0.0646608	0.176066	0.714661
cngb-om3117-saliva2167	ebi-eas-GCST90018621	Esophageal cancer || id:ebi-eas-GCST90018621	NA || id:cngb-om3117-saliva2167	-0.247873	0.183452	0.180995
cngb-om3117-saliva2168	ebi-eas-GCST90018621	Esophageal cancer || id:ebi-eas-GCST90018621	NA || id:cngb-om3117-saliva2168	-0.216807	0.148144	0.147811
cngb-om3117-saliva2169	ebi-eas-GCST90018621	Esophageal cancer || id:ebi-eas-GCST90018621	NA || id:cngb-om3117-saliva2169	-0.0820536	0.145875	0.575314
cngb-om3117-saliva217	ebi-eas-GCST90018621	Esophageal cancer || id:ebi-eas-GCST90018621	NA || id:cngb-om3117-saliva217	-0.0756749	0.122544	0.538833
cngb-om3117-saliva2172	ebi-eas-GCST90018621	Esophageal cancer || id:ebi-eas-GCST90018621	NA || id:cngb-om3117-saliva2172	-0.0844251	0.153732	0.584714
cngb-om3117-saliva2176	ebi-eas-GCST90018621	Esophageal cancer || id:ebi-eas-GCST90018621	NA || id:cngb-om3117-saliva2176	-0.116524	0.144322	0.422178
cngb-om3117-saliva2177	ebi-eas-GCST90018621	Esophageal cancer || id:ebi-eas-GCST90018621	NA || id:cngb-om3117-saliva2177	-0.0633837	0.241382	0.793545
cngb-om3117-saliva2178	ebi-eas-GCST90018621	Esophageal cancer || id:ebi-eas-GCST90018621	NA || id:cngb-om3117-saliva2178	0.0757136	0.157284	0.631648
cngb-om3117-saliva2179	ebi-eas-GCST90018621	Esophageal cancer || id:ebi-eas-GCST90018621	NA || id:cngb-om3117-saliva2179	-0.114679	0.204646	0.576789
cngb-om3117-saliva2182	ebi-eas-GCST90018621	Esophageal cancer || id:ebi-eas-GCST90018621	NA || id:cngb-om3117-saliva2182	0.252132	0.16439	0.129733
cngb-om3117-saliva2183	ebi-eas-GCST90018621	Esophageal cancer || id:ebi-eas-GCST90018621	NA || id:cngb-om3117-saliva2183	0.0212077	0.128151	0.868971
cngb-om3117-saliva2184	ebi-eas-GCST90018621	Esophageal cancer || id:ebi-eas-GCST90018621	NA || id:cngb-om3117-saliva2184	0.00673705	0.12554	0.957353
cngb-om3117-saliva2185	ebi-eas-GCST90018621	Esophageal cancer || id:ebi-eas-GCST90018621	NA || id:cngb-om3117-saliva2185	-0.126481	0.140031	0.368812
cngb-om3117-saliva2186	ebi-eas-GCST90018621	Esophageal cancer || id:ebi-eas-GCST90018621	NA || id:cngb-om3117-saliva2186	-0.179735	0.184783	0.333924
cngb-om3117-saliva2188	ebi-eas-GCST90018621	Esophageal cancer || id:ebi-eas-GCST90018621	NA || id:cngb-om3117-saliva2188	-0.207753	0.199414	0.300888
cngb-om3117-saliva2189	ebi-eas-GCST90018621	Esophageal cancer || id:ebi-eas-GCST90018621	NA || id:cngb-om3117-saliva2189	-0.000131262	0.110861	0.999059
cngb-om3117-saliva219	ebi-eas-GCST90018621	Esophageal cancer || id:ebi-eas-GCST90018621	NA || id:cngb-om3117-saliva219	-0.172852	0.180952	0.342655
cngb-om3117-saliva2190	ebi-eas-GCST90018621	Esophageal cancer || id:ebi-eas-GCST90018621	NA || id:cngb-om3117-saliva2190	0.258891	0.183049	0.1617
cngb-om3117-saliva2191	ebi-eas-GCST90018621	Esophageal cancer || id:ebi-eas-GCST90018621	NA || id:cngb-om3117-saliva2191	0.154625	0.136717	0.261399
cngb-om3117-saliva2194	ebi-eas-GCST90018621	Esophageal cancer || id:ebi-eas-GCST90018621	NA || id:cngb-om3117-saliva2194	-0.106865	0.173924	0.541142
cngb-om3117-saliva2195	ebi-eas-GCST90018621	Esophageal cancer || id:ebi-eas-GCST90018621	NA || id:cngb-om3117-saliva2195	-0.00256523	0.140095	0.985441
cngb-om3117-saliva2196	ebi-eas-GCST90018621	Esophageal cancer || id:ebi-eas-GCST90018621	NA || id:cngb-om3117-saliva2196	-0.205654	0.216018	0.344408
cngb-om3117-saliva2197	ebi-eas-GCST90018621	Esophageal cancer || id:ebi-eas-GCST90018621	NA || id:cngb-om3117-saliva2197	0.14413	0.215618	0.506454
cngb-om3117-saliva2198	ebi-eas-GCST90018621	Esophageal cancer || id:ebi-eas-GCST90018621	NA || id:cngb-om3117-saliva2198	0.118634	0.167622	0.481889
cngb-om3117-saliva2199	ebi-eas-GCST90018621	Esophageal cancer || id:ebi-eas-GCST90018621	NA || id:cngb-om3117-saliva2199	0.0984264	0.128783	0.447067
cngb-om3117-saliva2200	ebi-eas-GCST90018621	Esophageal cancer || id:ebi-eas-GCST90018621	NA || id:cngb-om3117-saliva2200	-0.0277826	0.130665	0.832141
cngb-om3117-saliva2202	ebi-eas-GCST90018621	Esophageal cancer || id:ebi-eas-GCST90018621	NA || id:cngb-om3117-saliva2202	0.0413706	0.255772	0.871998
cngb-om3117-saliva2204	ebi-eas-GCST90018621	Esophageal cancer || id:ebi-eas-GCST90018621	NA || id:cngb-om3117-saliva2204	0.00129554	0.136271	0.992441
cngb-om3117-saliva2205	ebi-eas-GCST90018621	Esophageal cancer || id:ebi-eas-GCST90018621	NA || id:cngb-om3117-saliva2205	-0.261169	0.167703	0.123389
cngb-om3117-saliva2206	ebi-eas-GCST90018621	Esophageal cancer || id:ebi-eas-GCST90018621	NA || id:cngb-om3117-saliva2206	0.0411095	0.133401	0.758899
cngb-om3117-saliva2207	ebi-eas-GCST90018621	Esophageal cancer || id:ebi-eas-GCST90018621	NA || id:cngb-om3117-saliva2207	0.155446	0.176295	0.381495
cngb-om3117-saliva2209	ebi-eas-GCST90018621	Esophageal cancer || id:ebi-eas-GCST90018621	NA || id:cngb-om3117-saliva2209	-0.104768	0.188667	0.580507
cngb-om3117-saliva221	ebi-eas-GCST90018621	Esophageal cancer || id:ebi-eas-GCST90018621	NA || id:cngb-om3117-saliva221	-0.0366935	0.130619	0.779556
cngb-om3117-saliva2210	ebi-eas-GCST90018621	Esophageal cancer || id:ebi-eas-GCST90018621	NA || id:cngb-om3117-saliva2210	0.00783887	0.120619	0.948337
cngb-om3117-saliva2211	ebi-eas-GCST90018621	Esophageal cancer || id:ebi-eas-GCST90018621	NA || id:cngb-om3117-saliva2211	0.474678	0.173675	0.00816418
cngb-om3117-saliva2213	ebi-eas-GCST90018621	Esophageal cancer || id:ebi-eas-GCST90018621	NA || id:cngb-om3117-saliva2213	0.142506	0.147261	0.336339
cngb-om3117-saliva2214	ebi-eas-GCST90018621	Esophageal cancer || id:ebi-eas-GCST90018621	NA || id:cngb-om3117-saliva2214	0.043678	0.142344	0.759787
cngb-om3117-saliva2215	ebi-eas-GCST90018621	Esophageal cancer || id:ebi-eas-GCST90018621	NA || id:cngb-om3117-saliva2215	-0.0802507	0.144138	0.579119
cngb-om3117-saliva2217	ebi-eas-GCST90018621	Esophageal cancer || id:ebi-eas-GCST90018621	NA || id:cngb-om3117-saliva2217	0.133137	0.209729	0.527853
cngb-om3117-saliva2219	ebi-eas-GCST90018621	Esophageal cancer || id:ebi-eas-GCST90018621	NA || id:cngb-om3117-saliva2219	0.217503	0.170929	0.207476
cngb-om3117-saliva222	ebi-eas-GCST90018621	Esophageal cancer || id:ebi-eas-GCST90018621	NA || id:cngb-om3117-saliva222	-0.115091	0.125753	0.362864
cngb-om3117-saliva2220	ebi-eas-GCST90018621	Esophageal cancer || id:ebi-eas-GCST90018621	NA || id:cngb-om3117-saliva2220	0.155905	0.212081	0.464339
cngb-om3117-saliva2222	ebi-eas-GCST90018621	Esophageal cancer || id:ebi-eas-GCST90018621	NA || id:cngb-om3117-saliva2222	-0.266226	0.167361	0.115993
cngb-om3117-saliva2227	ebi-eas-GCST90018621	Esophageal cancer || id:ebi-eas-GCST90018621	NA || id:cngb-om3117-saliva2227	-0.1556	0.158884	0.330369
cngb-om3117-saliva2228	ebi-eas-GCST90018621	Esophageal cancer || id:ebi-eas-GCST90018621	NA || id:cngb-om3117-saliva2228	-0.0903815	0.18949	0.634868
cngb-om3117-saliva2232	ebi-eas-GCST90018621	Esophageal cancer || id:ebi-eas-GCST90018621	NA || id:cngb-om3117-saliva2232	0.0724607	0.111317	0.516975
cngb-om3117-saliva2233	ebi-eas-GCST90018621	Esophageal cancer || id:ebi-eas-GCST90018621	NA || id:cngb-om3117-saliva2233	-0.0531383	0.172662	0.759281
cngb-om3117-saliva2236	ebi-eas-GCST90018621	Esophageal cancer || id:ebi-eas-GCST90018621	NA || id:cngb-om3117-saliva2236	-0.0653389	0.128973	0.613859
cngb-om3117-saliva2238	ebi-eas-GCST90018621	Esophageal cancer || id:ebi-eas-GCST90018621	NA || id:cngb-om3117-saliva2238	0.0411181	0.159667	0.797404
cngb-om3117-saliva2239	ebi-eas-GCST90018621	Esophageal cancer || id:ebi-eas-GCST90018621	NA || id:cngb-om3117-saliva2239	-0.0140368	0.197572	0.943579
cngb-om3117-saliva2240	ebi-eas-GCST90018621	Esophageal cancer || id:ebi-eas-GCST90018621	NA || id:cngb-om3117-saliva2240	-0.163462	0.155226	0.296154
cngb-om3117-saliva2241	ebi-eas-GCST90018621	Esophageal cancer || id:ebi-eas-GCST90018621	NA || id:cngb-om3117-saliva2241	-0.102002	0.103655	0.328053
cngb-om3117-saliva2242	ebi-eas-GCST90018621	Esophageal cancer || id:ebi-eas-GCST90018621	NA || id:cngb-om3117-saliva2242	-0.250179	0.205045	0.226145
cngb-om3117-saliva2243	ebi-eas-GCST90018621	Esophageal cancer || id:ebi-eas-GCST90018621	NA || id:cngb-om3117-saliva2243	-0.02522	0.156128	0.87207
cngb-om3117-saliva2246	ebi-eas-GCST90018621	Esophageal cancer || id:ebi-eas-GCST90018621	NA || id:cngb-om3117-saliva2246	-0.0470218	0.195393	0.810472
cngb-om3117-saliva2247	ebi-eas-GCST90018621	Esophageal cancer || id:ebi-eas-GCST90018621	NA || id:cngb-om3117-saliva2247	0.240731	0.243006	0.325841
cngb-om3117-saliva2249	ebi-eas-GCST90018621	Esophageal cancer || id:ebi-eas-GCST90018621	NA || id:cngb-om3117-saliva2249	-0.15466	0.16754	0.358469
cngb-om3117-saliva2250	ebi-eas-GCST90018621	Esophageal cancer || id:ebi-eas-GCST90018621	NA || id:cngb-om3117-saliva2250	-0.0735813	0.156159	0.639033
cngb-om3117-saliva2252	ebi-eas-GCST90018621	Esophageal cancer || id:ebi-eas-GCST90018621	NA || id:cngb-om3117-saliva2252	0.106091	0.207581	0.611024
cngb-om3117-saliva2253	ebi-eas-GCST90018621	Esophageal cancer || id:ebi-eas-GCST90018621	NA || id:cngb-om3117-saliva2253	0.0395005	0.11584	0.734038
cngb-om3117-saliva2255	ebi-eas-GCST90018621	Esophageal cancer || id:ebi-eas-GCST90018621	NA || id:cngb-om3117-saliva2255	0.299717	0.202479	0.142944
cngb-om3117-saliva2256	ebi-eas-GCST90018621	Esophageal cancer || id:ebi-eas-GCST90018621	NA || id:cngb-om3117-saliva2256	0.0641341	0.183527	0.72769
cngb-om3117-saliva2257	ebi-eas-GCST90018621	Esophageal cancer || id:ebi-eas-GCST90018621	NA || id:cngb-om3117-saliva2257	0.00917234	0.129639	0.943765
cngb-om3117-saliva2259	ebi-eas-GCST90018621	Esophageal cancer || id:ebi-eas-GCST90018621	NA || id:cngb-om3117-saliva2259	0.000785639	0.163291	0.996173
cngb-om3117-saliva226	ebi-eas-GCST90018621	Esophageal cancer || id:ebi-eas-GCST90018621	NA || id:cngb-om3117-saliva226	-0.0349998	0.124254	0.778998
cngb-om3117-saliva2261	ebi-eas-GCST90018621	Esophageal cancer || id:ebi-eas-GCST90018621	NA || id:cngb-om3117-saliva2261	-0.0221251	0.124421	0.859322
cngb-om3117-saliva2262	ebi-eas-GCST90018621	Esophageal cancer || id:ebi-eas-GCST90018621	NA || id:cngb-om3117-saliva2262	-0.308409	0.183991	0.097915
cngb-om3117-saliva2263	ebi-eas-GCST90018621	Esophageal cancer || id:ebi-eas-GCST90018621	NA || id:cngb-om3117-saliva2263	0.00345838	0.186144	0.985226
cngb-om3117-saliva2264	ebi-eas-GCST90018621	Esophageal cancer || id:ebi-eas-GCST90018621	NA || id:cngb-om3117-saliva2264	0.163857	0.160653	0.311081
cngb-om3117-saliva2265	ebi-eas-GCST90018621	Esophageal cancer || id:ebi-eas-GCST90018621	NA || id:cngb-om3117-saliva2265	-0.0189893	0.132476	0.886328
cngb-om3117-saliva2266	ebi-eas-GCST90018621	Esophageal cancer || id:ebi-eas-GCST90018621	NA || id:cngb-om3117-saliva2266	-0.0128351	0.174395	0.941535
cngb-om3117-saliva2269	ebi-eas-GCST90018621	Esophageal cancer || id:ebi-eas-GCST90018621	NA || id:cngb-om3117-saliva2269	0.0740012	0.102398	0.471835
cngb-om3117-saliva2270	ebi-eas-GCST90018621	Esophageal cancer || id:ebi-eas-GCST90018621	NA || id:cngb-om3117-saliva2270	-0.0238927	0.182152	0.895988
cngb-om3117-saliva2271	ebi-eas-GCST90018621	Esophageal cancer || id:ebi-eas-GCST90018621	NA || id:cngb-om3117-saliva2271	-0.363061	0.194744	0.0663561
cngb-om3117-saliva2272	ebi-eas-GCST90018621	Esophageal cancer || id:ebi-eas-GCST90018621	NA || id:cngb-om3117-saliva2272	0.0709784	0.140664	0.615103
cngb-om3117-saliva2273	ebi-eas-GCST90018621	Esophageal cancer || id:ebi-eas-GCST90018621	NA || id:cngb-om3117-saliva2273	-0.194312	0.182244	0.289888
cngb-om3117-saliva2279	ebi-eas-GCST90018621	Esophageal cancer || id:ebi-eas-GCST90018621	NA || id:cngb-om3117-saliva2279	-0.0670552	0.223748	0.765327
cngb-om3117-saliva228	ebi-eas-GCST90018621	Esophageal cancer || id:ebi-eas-GCST90018621	NA || id:cngb-om3117-saliva228	0.159324	0.15529	0.308157
cngb-om3117-saliva2284	ebi-eas-GCST90018621	Esophageal cancer || id:ebi-eas-GCST90018621	NA || id:cngb-om3117-saliva2284	-0.0455173	0.16036	0.777344
cngb-om3117-saliva2285	ebi-eas-GCST90018621	Esophageal cancer || id:ebi-eas-GCST90018621	NA || id:cngb-om3117-saliva2285	0.0597018	0.146558	0.684861
cngb-om3117-saliva2287	ebi-eas-GCST90018621	Esophageal cancer || id:ebi-eas-GCST90018621	NA || id:cngb-om3117-saliva2287	0.000520707	0.142567	0.997096
cngb-om3117-saliva2288	ebi-eas-GCST90018621	Esophageal cancer || id:ebi-eas-GCST90018621	NA || id:cngb-om3117-saliva2288	0.0234773	0.183843	0.898717
cngb-om3117-saliva2291	ebi-eas-GCST90018621	Esophageal cancer || id:ebi-eas-GCST90018621	NA || id:cngb-om3117-saliva2291	-0.088392	0.11966	0.462367
cngb-om3117-saliva2292	ebi-eas-GCST90018621	Esophageal cancer || id:ebi-eas-GCST90018621	NA || id:cngb-om3117-saliva2292	-0.130473	0.179846	0.47042
cngb-om3117-saliva2294	ebi-eas-GCST90018621	Esophageal cancer || id:ebi-eas-GCST90018621	NA || id:cngb-om3117-saliva2294	0.0411235	0.17943	0.819354
cngb-om3117-saliva2296	ebi-eas-GCST90018621	Esophageal cancer || id:ebi-eas-GCST90018621	NA || id:cngb-om3117-saliva2296	0.0419065	0.17103	0.807134
cngb-om3117-saliva2298	ebi-eas-GCST90018621	Esophageal cancer || id:ebi-eas-GCST90018621	NA || id:cngb-om3117-saliva2298	-0.165027	0.194928	0.399539
cngb-om3117-saliva2301	ebi-eas-GCST90018621	Esophageal cancer || id:ebi-eas-GCST90018621	NA || id:cngb-om3117-saliva2301	-0.494458	0.170746	0.00510144
cngb-om3117-saliva2302	ebi-eas-GCST90018621	Esophageal cancer || id:ebi-eas-GCST90018621	NA || id:cngb-om3117-saliva2302	0.150964	0.130804	0.252488
cngb-om3117-saliva2303	ebi-eas-GCST90018621	Esophageal cancer || id:ebi-eas-GCST90018621	NA || id:cngb-om3117-saliva2303	-0.121562	0.151895	0.425904
cngb-om3117-saliva2306	ebi-eas-GCST90018621	Esophageal cancer || id:ebi-eas-GCST90018621	NA || id:cngb-om3117-saliva2306	-0.247561	0.170082	0.149928
cngb-om3117-saliva2307	ebi-eas-GCST90018621	Esophageal cancer || id:ebi-eas-GCST90018621	NA || id:cngb-om3117-saliva2307	-0.0344059	0.126587	0.786778
cngb-om3117-saliva2308	ebi-eas-GCST90018621	Esophageal cancer || id:ebi-eas-GCST90018621	NA || id:cngb-om3117-saliva2308	0.165578	0.165477	0.319956
cngb-om3117-saliva231	ebi-eas-GCST90018621	Esophageal cancer || id:ebi-eas-GCST90018621	NA || id:cngb-om3117-saliva231	0.0424161	0.128901	0.742772
cngb-om3117-saliva2311	ebi-eas-GCST90018621	Esophageal cancer || id:ebi-eas-GCST90018621	NA || id:cngb-om3117-saliva2311	0.0815346	0.174123	0.64094
cngb-om3117-saliva2313	ebi-eas-GCST90018621	Esophageal cancer || id:ebi-eas-GCST90018621	NA || id:cngb-om3117-saliva2313	-0.195252	0.235075	0.409026
cngb-om3117-saliva2315	ebi-eas-GCST90018621	Esophageal cancer || id:ebi-eas-GCST90018621	NA || id:cngb-om3117-saliva2315	0.0591748	0.120496	0.624855
cngb-om3117-saliva2317	ebi-eas-GCST90018621	Esophageal cancer || id:ebi-eas-GCST90018621	NA || id:cngb-om3117-saliva2317	-0.305578	0.140804	0.032683
cngb-om3117-saliva232	ebi-eas-GCST90018621	Esophageal cancer || id:ebi-eas-GCST90018621	NA || id:cngb-om3117-saliva232	-0.202258	0.286996	0.483568
cngb-om3117-saliva2320	ebi-eas-GCST90018621	Esophageal cancer || id:ebi-eas-GCST90018621	NA || id:cngb-om3117-saliva2320	-0.194967	0.213991	0.365559
cngb-om3117-saliva2321	ebi-eas-GCST90018621	Esophageal cancer || id:ebi-eas-GCST90018621	NA || id:cngb-om3117-saliva2321	0.0210044	0.170366	0.902179
cngb-om3117-saliva2322	ebi-eas-GCST90018621	Esophageal cancer || id:ebi-eas-GCST90018621	NA || id:cngb-om3117-saliva2322	-0.400698	0.170544	0.0228715
cngb-om3117-saliva2330	ebi-eas-GCST90018621	Esophageal cancer || id:ebi-eas-GCST90018621	NA || id:cngb-om3117-saliva2330	-0.0447697	0.11902	0.707866
cngb-om3117-saliva2331	ebi-eas-GCST90018621	Esophageal cancer || id:ebi-eas-GCST90018621	NA || id:cngb-om3117-saliva2331	-0.176182	0.194208	0.367069
cngb-om3117-saliva2332	ebi-eas-GCST90018621	Esophageal cancer || id:ebi-eas-GCST90018621	NA || id:cngb-om3117-saliva2332	0.218021	0.161405	0.181453
cngb-om3117-saliva2337	ebi-eas-GCST90018621	Esophageal cancer || id:ebi-eas-GCST90018621	NA || id:cngb-om3117-saliva2337	-0.0988896	0.143107	0.492093
cngb-om3117-saliva2339	ebi-eas-GCST90018621	Esophageal cancer || id:ebi-eas-GCST90018621	NA || id:cngb-om3117-saliva2339	0.0377321	0.129114	0.771112
cngb-om3117-saliva2340	ebi-eas-GCST90018621	Esophageal cancer || id:ebi-eas-GCST90018621	NA || id:cngb-om3117-saliva2340	0.00678665	0.158764	0.96601
cngb-om3117-saliva2341	ebi-eas-GCST90018621	Esophageal cancer || id:ebi-eas-GCST90018621	NA || id:cngb-om3117-saliva2341	-0.0422518	0.217694	0.846694
cngb-om3117-saliva2342	ebi-eas-GCST90018621	Esophageal cancer || id:ebi-eas-GCST90018621	NA || id:cngb-om3117-saliva2342	0.00438144	0.153915	0.977369
cngb-om3117-saliva2343	ebi-eas-GCST90018621	Esophageal cancer || id:ebi-eas-GCST90018621	NA || id:cngb-om3117-saliva2343	0.193642	0.135832	0.15808
cngb-om3117-saliva2344	ebi-eas-GCST90018621	Esophageal cancer || id:ebi-eas-GCST90018621	NA || id:cngb-om3117-saliva2344	0.0958497	0.196867	0.627662
cngb-om3117-saliva2345	ebi-eas-GCST90018621	Esophageal cancer || id:ebi-eas-GCST90018621	NA || id:cngb-om3117-saliva2345	0.153314	0.127865	0.234934
cngb-om3117-saliva2346	ebi-eas-GCST90018621	Esophageal cancer || id:ebi-eas-GCST90018621	NA || id:cngb-om3117-saliva2346	-0.0288784	0.243552	0.905964
cngb-om3117-saliva2348	ebi-eas-GCST90018621	Esophageal cancer || id:ebi-eas-GCST90018621	NA || id:cngb-om3117-saliva2348	0.0855389	0.145225	0.557836
cngb-om3117-saliva2349	ebi-eas-GCST90018621	Esophageal cancer || id:ebi-eas-GCST90018621	NA || id:cngb-om3117-saliva2349	-0.40092	0.141285	0.00603094
cngb-om3117-saliva235	ebi-eas-GCST90018621	Esophageal cancer || id:ebi-eas-GCST90018621	NA || id:cngb-om3117-saliva235	-0.0513314	0.142987	0.720636
cngb-om3117-saliva2350	ebi-eas-GCST90018621	Esophageal cancer || id:ebi-eas-GCST90018621	NA || id:cngb-om3117-saliva2350	-0.0947281	0.174189	0.58829
cngb-om3117-saliva2351	ebi-eas-GCST90018621	Esophageal cancer || id:ebi-eas-GCST90018621	NA || id:cngb-om3117-saliva2351	0.207634	0.168607	0.221356
cngb-om3117-saliva2352	ebi-eas-GCST90018621	Esophageal cancer || id:ebi-eas-GCST90018621	NA || id:cngb-om3117-saliva2352	-0.120273	0.189173	0.526688
cngb-om3117-saliva2353	ebi-eas-GCST90018621	Esophageal cancer || id:ebi-eas-GCST90018621	NA || id:cngb-om3117-saliva2353	-0.217512	0.176934	0.222838
cngb-om3117-saliva2354	ebi-eas-GCST90018621	Esophageal cancer || id:ebi-eas-GCST90018621	NA || id:cngb-om3117-saliva2354	0.0668311	0.169437	0.694516
cngb-om3117-saliva2356	ebi-eas-GCST90018621	Esophageal cancer || id:ebi-eas-GCST90018621	NA || id:cngb-om3117-saliva2356	-0.115448	0.220321	0.601596
cngb-om3117-saliva2357	ebi-eas-GCST90018621	Esophageal cancer || id:ebi-eas-GCST90018621	NA || id:cngb-om3117-saliva2357	-0.0165148	0.200178	0.934502
cngb-om3117-saliva2361	ebi-eas-GCST90018621	Esophageal cancer || id:ebi-eas-GCST90018621	NA || id:cngb-om3117-saliva2361	0.0704351	0.148027	0.635639
cngb-om3117-saliva2364	ebi-eas-GCST90018621	Esophageal cancer || id:ebi-eas-GCST90018621	NA || id:cngb-om3117-saliva2364	-0.223782	0.154857	0.152243
cngb-om3117-saliva2365	ebi-eas-GCST90018621	Esophageal cancer || id:ebi-eas-GCST90018621	NA || id:cngb-om3117-saliva2365	-0.00379073	0.13039	0.97688
cngb-om3117-saliva2367	ebi-eas-GCST90018621	Esophageal cancer || id:ebi-eas-GCST90018621	NA || id:cngb-om3117-saliva2367	-0.0500432	0.153148	0.744896
cngb-om3117-saliva2368	ebi-eas-GCST90018621	Esophageal cancer || id:ebi-eas-GCST90018621	NA || id:cngb-om3117-saliva2368	0.113656	0.100244	0.261174
cngb-om3117-saliva237	ebi-eas-GCST90018621	Esophageal cancer || id:ebi-eas-GCST90018621	NA || id:cngb-om3117-saliva237	-0.0831774	0.167711	0.621652
cngb-om3117-saliva2370	ebi-eas-GCST90018621	Esophageal cancer || id:ebi-eas-GCST90018621	NA || id:cngb-om3117-saliva2370	0.0487581	0.145857	0.73905
cngb-om3117-saliva2373	ebi-eas-GCST90018621	Esophageal cancer || id:ebi-eas-GCST90018621	NA || id:cngb-om3117-saliva2373	0.00838109	0.14163	0.952974
cngb-om3117-saliva2376	ebi-eas-GCST90018621	Esophageal cancer || id:ebi-eas-GCST90018621	NA || id:cngb-om3117-saliva2376	0.20247	0.137268	0.144455
cngb-om3117-saliva2378	ebi-eas-GCST90018621	Esophageal cancer || id:ebi-eas-GCST90018621	NA || id:cngb-om3117-saliva2378	0.0426624	0.20916	0.838977
cngb-om3117-saliva2380	ebi-eas-GCST90018621	Esophageal cancer || id:ebi-eas-GCST90018621	NA || id:cngb-om3117-saliva2380	-0.19278	0.230152	0.405267
cngb-om3117-saliva2384	ebi-eas-GCST90018621	Esophageal cancer || id:ebi-eas-GCST90018621	NA || id:cngb-om3117-saliva2384	-0.0384837	0.121149	0.751574
cngb-om3117-saliva2386	ebi-eas-GCST90018621	Esophageal cancer || id:ebi-eas-GCST90018621	NA || id:cngb-om3117-saliva2386	0.030001	0.121487	0.805661
cngb-om3117-saliva2387	ebi-eas-GCST90018621	Esophageal cancer || id:ebi-eas-GCST90018621	NA || id:cngb-om3117-saliva2387	0.207272	0.121485	0.0923516
cngb-om3117-saliva2388	ebi-eas-GCST90018621	Esophageal cancer || id:ebi-eas-GCST90018621	NA || id:cngb-om3117-saliva2388	-0.11776	0.123303	0.34258
cngb-om3117-saliva2390	ebi-eas-GCST90018621	Esophageal cancer || id:ebi-eas-GCST90018621	NA || id:cngb-om3117-saliva2390	-0.0599216	0.217683	0.783876
cngb-om3117-saliva2392	ebi-eas-GCST90018621	Esophageal cancer || id:ebi-eas-GCST90018621	NA || id:cngb-om3117-saliva2392	-0.0034052	0.147674	0.981666
cngb-om3117-saliva2393	ebi-eas-GCST90018621	Esophageal cancer || id:ebi-eas-GCST90018621	NA || id:cngb-om3117-saliva2393	-0.0660537	0.174521	0.705971
cngb-om3117-saliva2394	ebi-eas-GCST90018621	Esophageal cancer || id:ebi-eas-GCST90018621	NA || id:cngb-om3117-saliva2394	0.44725	0.190436	0.0215567
cngb-om3117-saliva2396	ebi-eas-GCST90018621	Esophageal cancer || id:ebi-eas-GCST90018621	NA || id:cngb-om3117-saliva2396	0.159607	0.203969	0.436996
cngb-om3117-saliva2398	ebi-eas-GCST90018621	Esophageal cancer || id:ebi-eas-GCST90018621	NA || id:cngb-om3117-saliva2398	-0.268151	0.154714	0.0873999
cngb-om3117-saliva24	ebi-eas-GCST90018621	Esophageal cancer || id:ebi-eas-GCST90018621	NA || id:cngb-om3117-saliva24	-0.357363	0.240505	0.141737
cngb-om3117-saliva2405	ebi-eas-GCST90018621	Esophageal cancer || id:ebi-eas-GCST90018621	NA || id:cngb-om3117-saliva2405	-0.432348	0.224563	0.0587104
cngb-om3117-saliva2407	ebi-eas-GCST90018621	Esophageal cancer || id:ebi-eas-GCST90018621	NA || id:cngb-om3117-saliva2407	-0.00990276	0.127445	0.9383
[truncated: 5,699 more rows]
